# Supplementary material for: Comparative phylogenomic insights of KCS and ELO gene families in Brassica species indicate their role in seed development and stress responsiveness
Source: Sci Rep. 2023 Mar 2;13:3577. doi: 10.1038/s41598-023-28665-2 (PMC9981734; doi:10.1038/s41598-023-28665-2)
Supplement: Supplementary file 1 — Supplementary Information. [file 41598_2023_28665_MOESM1_ESM.zip]

Archive with 12 entries (12 files):
- Figure S1.png
- Figure S2.png
- Figure S3.svg
- Figure S4.svg
- Figure S5.TIF
- Figure S6.TIF
- Supplementary tables and files legend.docx
- Table S1.xlsx
- Table S2.xlsx
- Table S3.xlsx
- Table S4.xlsx
- Table S5.xlsx
