# Supplementary material for: Comparative phylogenomic insights of KCS and ELO gene families in Brassica species indicate their role in seed development and stress responsiveness
Source: Sci Rep. 2023 Mar 2;13:3577. doi: 10.1038/s41598-023-28665-2 (PMC9981734; doi:10.1038/s41598-023-28665-2)
Supplement: Supplementary file 1 — Supplementary Information. [file 41598_2023_28665_MOESM1_ESM.zip › Table S1.xlsx]

## Sheet: KCS
Table S1: Evolution of identified KCS orthologous gene pairs in B. carinata and its progenitors.
Gene ID I	Chromosome	Start	End	Gene length	Protein length			Gene ID II	Chromosome	Start	End	Gene length	Protein length
B genome
KCS genes							Phylogenetic groups
BniKCS01	B1	8300245	8301675	1430	477		Ө	BcaKCS17	ChrB06	44809410	44810840	1430	476
BniKCS02	B1	9547007	9549330	2323	550	Lost during evulution	ε
BniKCS03	B2	350329	351915	1586	529	Lost during evulution	ζ
BniKCS04	B2	7349161	7350624	1463	488		β	BcaKCS22	ChrB08	3510015	3511478	1463	487
BniKCS05	B2	54080485	54082032	1547	516	Lost during evulution	δ
BniKCS06	B2	54189588	54190979	1391	464	Lost during evulution	Ө
BniKCS07	B2	56943763	56946403	2640	527	Translocated to C genome BcaKCS39	δ	BcaKCS39	ChrC06	6740511	6743142	2631	526
BniKCS08	B2	63765133	63766653	1520	455	Lost during evulution	ε
BniKCS09	B2	69508758	69510233	1475	492	Lost during evulution	β									Colour Key
BniKCS10	B3	968612	970338	1726	475		Ө	BcaKCS06	ChrB03	9722513	9724470	1957	474			Colinear
BniKCS11	B3	9135884	9140082	4198	969		β	BcaKCS04	ChrB03	1783278	1784798	1520	506			Tendom duplication
BniKCS12	B3	13102300	13103847	1547	516		α	BcaKCS08	ChrB03	18058699	18060246	1547	515			lost during evolution
BniKCS13	B3	18646021	18647610	1589	530		ζ	BcaKCS07	ChrB03	10781490	10785213	3723	391			Translocation
BniKCS14	B3	20273733	20277195	3462	753		η	BcaKCS10	ChrB03	27443125	27444474	1349	449
BniKCS15	B3	21379423	21381427	2004	540		γ	BcaKCS09	ChrB03	26139347	26141225	1878	497			KCS
BniKCS16	B3	23912514	23914531	2017	493		γ	BcaKCS11	ChrB03	29071283	29073299	2016	492			B genome	Bca	Bni
BniKCS17	B3	43430870	43432300	1430	477		β	BcaKCS12	ChrB03	43840011	43841396	1385	461			Total	22	32
BniKCS18	B3	47027200	47028723	1523	508		α	BcaKCS13	ChrB03	46841618	46843141	1523	507			Othologeous pairs	20
BniKCS19	B4	2801676	2803022	1346	359	Lost during evulution	η									Lost	0	8
BniKCS20	B4	6229753	6232309	2556	527		δ	BcaKCS18	ChrB07	5342665	5345241	2576	526			Translocated	1	4
BniKCS21	B4	14509585	14511117	1532	511		α	BcaKCS19	ChrB07	14088795	14090327	1532	510			Duplication	1	0
BniKCS22	B4	14628279	14629712	1433	478		β	BcaKCS20	ChrB07	14219298	14220731	1433	477			Total	22	32
BniKCS23	B4	18143875	18145422	1547	516		α	BcaKCS21	ChrB07	15411962	15413509	1547	515
BniKCS24	B4	22299093	22301204	2111	499	Translocated to C genome BcaKCS38	γ	BcaKCS38	ChrC05	19788714	19790826	2112	498			KCS
BniKCS25	B5	2151842	2153272	1430	477	Translocated to C genome BcaKCS52	β	BcaKCS52	Contigue	15663	16922	1259	419			C genome	Bca	Bol
BniKCS26	B5	14618824	14620212	1388	463		Ө	BcaKCS14	ChrB05	2028727	2030016	1289	429			Total	31	33
BniKCS27	B5	60329798	60331830	2032	498		γ	BcaKCS15	ChrB05	47250618	47252648	2030	497			Othologeous pairs	23
BniKCS28	B5	63335876	63337207	1331	444		η	BcaKCS16	ChrB05	50196687	50198018	1331	443			Lost		8
BniKCS29	B6	9653083	9654531	1448	483		Ө	BcaKCS03	ChrB02	25880483	25881931	1448	482			Translocated	5	2
BniKCS30	B6	47011322	47012740	1418	473		Ө	BcaKCS02	ChrB02	2784569	2785849	1280	426			Duplication	3
BniKCS31	B6	49299454	49302316	2862	533	Lost during evulution	δ									Total	31	33
BniKCS32	Contig	175589	177585	1996	552	Translocated to C genome BcaKCS51	ζ	BcaKCS51	Contig	44195	45583	1388	462
							α	BcaKCS05	ChrB03	1786045	1787472	1427	475	B genome Segmental Duplication from BcaKCS24 (2.87 MYA)
KCS
BolKCS01	C01	2630230	2631648	1418	472		β	BcaKCS53	Contigue	20372	21766	1394	464		.
BolKCS02	C02	1445174	1446562	1388	462		Ө	BcaKCS29	ChrC03	103509	104897	1388	462
BolKCS03	C02	24962111	24963460	1349	449		η	BcaKCS31	ChrC03	24062670	24064019	1349	449
BolKCS04	C02	46576349	46578859	2510	527		δ	BcaKCS32	ChrC03	45987689	45990169	2480	527
BolKCS05	C02	59671381	59672754	1373	457		η	BcaKCS33	ChrC03	58707101	58708474	1373	457
BolKCS06	C03	48019	49617	1598	478		ζ	BcaKCS01	ChrB01	71170869	71172467	1598	492
BolKCS07	C03	36653694	36658132	4438	892	Tendom Duplicated form BolKCS08 (28.71 MYA)\Got lost during evulution of B. carinata	α
BolKCS08	C03	36660339	36661730	1391	463		β	BcaKCS25	ChrC01	38695068	38696459	1391	463
BolKCS09	C03	68196638	68198158	1520	506	Tendom duplication before speciation (18.84 MYA)	β	BcaKCS23	ChrC01	10237290	10238810	1520	506	Tendom duplication before speciation (18.19 MYA)
BolKCS10	C03	68213103	68214527	1424	474		α	BcaKCS24	ChrC01	10244533	10245957	1424	474
BolKCS11	C04	1497521	1501954	4433	699		ζ	BcaKCS28	ChrC02	64042435	64043829	1394	464
BolKCS12	C04	18547647	18548960	1313	437		Ө	BcaKCS27	ChrC02	47892334	47893782	1448	482
BolKCS13	C04	54163264	54165604	2340	548	Lost during evulution	ε
BolKCS14	C04	55739709	55741139	1430	476		Ө	BcaKCS26	ChrC02	9066643	9068073	1430	476
BolKCS15	C05	438869	440458	1589	529	Lost during evulution	ζ
BolKCS16	C05	1217929	1220793	2864	529		δ	BcaKCS35	ChrC05	1212467	1215328	2861	529
BolKCS17	C05	2894818	2896233	1415	471	Lost during evulution	Ө
BolKCS18	C05	10287002	10288480	1478	492		α	BcaKCS36	ChrC05	11088516	11090063	1547	515
BolKCS19	C05	16574836	16577198	2362	497		γ	BcaKCS37	ChrC05	17653775	17656137	2362	497
BolKCS20	C06	35385574	35389000	3426	756		η	BcaKCS48	ChrC08	37537332	37540763	3431	748
BolKCS21	C06	36996424	36998565	2141	497		γ	BcaKCS49	ChrC08	39403160	39405453	2293	518
BolKCS22	C07	8514131	8515654	1523	507		α	BcaKCS44	ChrC06	50800328	50801872	1544	514
BolKCS23	C07	10154823	10156256	1433	477		β	BcaKCS43	ChrC06	49128296	49129681	1385	461
BolKCS24	C07	30701715	30704670	2955	526		δ	BcaKCS42	ChrC06	29620483	29623703	3220	526
BolKCS25	C07	46508519	46510017	1498	457	Lost during evulution	ε
BolKCS26	C07	54192195	54193627	1432	424	Lost during evulution	β
BolKCS27	C08	802720	805133	2413	398		δ	BcaKCS45	ChrC07	1195085	1201268	6183	512
BolKCS28	C08	2467270	2469227	1957	474	Lost during evulution	Ө
BolKCS29	C08	43727567	43729691	2124	547		ε	BcaKCS46	ChrC07	43457245	43459376	2131	549
BolKCS30	C08	46215179	46216711	1532	510		α	BcaKCS47	ChrC07	46243642	46245174	1532	510
BolKCS31	C08	51738679	51740214	1535	511	Lost during evulution	ζ
BolKCS32	C09	65658502	65660055	1553	517		δ	BcaKCS41	ChrC06	10064439	10065986	1547	515
BolKCS33	C09	65913077	65914468	1391	463		Ө	BcaKCS40	ChrC06	9876530	9877921	1391	463
							γ	BcaKCS30	ChrC03	20116270	20138929	22659	456	C genome Segmental Duplication from BcaKCS15 (2.78 MYA)
							α	BcaKCS34	ChrC04	55952641	55954176	1535	484	C genome Segmental Duplication from BcaKCS19 (4.49 MYA)
							γ	BcaKCS50	ChrC08	42383942	42385963	2021	459	C genome Segmental Duplication from BcaKCS11 (0 MYA)

## Sheet: ELO
Table S1: Evolution of identified ELO orthologous gene pairs in B. carinata and its progenitors.
Gene ID I	Chromosome	Start	End	Gene length	Protein length			Gene ID II	Chromosome	Start	End	Gene length	Protein length			Colour Key
B genome																Colinear
ELO																Tendom duplication
BniELO01	B1	55214571	55215392	821	273	Lost during evulution	I									lost during evolution
BniELO02	B3	11062621	11063424	803	267	Lost during evulution	II									Translocation
BniELO03	B3	28588443	28589352	909	275	Translocated to C genome BcaELO17	IV	BcaELO17	Contig2233	6642	11361	4719	275
BniELO04	B5	11268493	11269317	824	274	Translocated to C genome BcaELO13	II	BcaELO13	Contig	168973	169796	823	264
BniELO05	B7	56598317	56599135	818	272		II	BcaELO03	ChrB04	57261620	57262438	818	272			ELO
BniELO06	B7	56600970	56601854	884	294	Tendom duplication before speciation (9.67 MYA)	I	BcaELO02	ChrB04	57258897	57259781	884	294	Tendom duplication before speciation (9.50 MYA)		B genome	Bca	Bni
BniELO07	B7	56605551	56606369	818	272		I	BcaELO01	ChrB04	57254376	57255194	818	272			Total	3	7
C genome																Othologeous pairs	3
ELO																Lost		2
BolELO01	C01	50017221	50017877	656	218		II	BcaELO12	ChrC09	2203721	2204290	569	189			Translocated		2
BolELO02	C01	50047062	50047946	884	294		I	BcaELO09	ChrC09	2157569	2158453	884	294			Duplication
BolELO03	C03	25539787	25540623	836	278		I	BcaELO05	ChrC05	61595087	61595908	821	273			Total	3	7
BolELO04	C05	54246103	54246924	821	273		I	BcaELO04	ChrC05	59692275	59693096	821	273
BolELO05	C06	44958579	44959479	900	275		IV	BcaELO06	ChrC08	47983565	47984455	890	254
BolELO06	C07	54972921	54977312	4391	282		III	BcaELO14	Contig	15813	16622	809	269			ELO
							IV	BcaELO07	ChrC08	48136398	48137312	914	275	Segmental Duplication from BcaELO6 (3.69 MYA)		C genome	Bca	Bol
							I	BcaELO08	ChrC09	2152374	2153201	827	275	Tendom Duplicated BcaELO09 (7.17 MYA)		Total	14	6
							II	BcaELO10	ChrC09	2181967	2182782	815	271	Tendom Duplicated (1.14 MYA)		Othologeous pairs	5
							II	BcaELO11	ChrC09	2187615	2188430	815	271			Lost		1
							III	BcaELO15	Contig1376	34864	35757	893	297	Segmental Duplication from BcaELO14 (0.15 MYA)		Translocated	3
							III	BcaELO16	Contig1460	36098	36991	893	297	Segmental Duplication from BcaELO14 (2.55 MYA)		Duplication	6
																Total	14	6
