# Supplementary material for: Comparative phylogenomic insights of KCS and ELO gene families in Brassica species indicate their role in seed development and stress responsiveness
Source: Sci Rep. 2023 Mar 2;13:3577. doi: 10.1038/s41598-023-28665-2 (PMC9981734; doi:10.1038/s41598-023-28665-2)
Supplement: Supplementary file 1 — Supplementary Information. [file 41598_2023_28665_MOESM1_ESM.zip › Table S2.xlsx]

## Sheet: B. carinata
Table S2: Molecular and physio-chemical properties of KCS and ELO genes of B. carinata.
Sr No.	Gene name	Gene ID	Chromosome position			Strand	Gene length (bp)	Protein length (aa)	pI	MW (kDa)	Subcelluler localization
1	BcaKCS01	BcaB01g06143	ChrB01	71170869	71172467	-	1598	492	8.3	5.52	cytoplasm
2	BcaKCS02	BcaB02g06716	ChrB02	2784569	2785849	+	1280	426	9.42	4.83	chloroplast
3	BcaKCS03	BcaB02g10186	ChrB02	25880483	25881931	-	1448	482	9.19	5.5	extracellular space
4	BcaKCS04	BcaB03g11828	ChrB03	1783278	1784798	-	1520	506	9.34	5.64	plasma membrane
5	BcaKCS05	BcaB03g11829	ChrB03	1786045	1787472	-	1427	475	9.37	5.39	endomembrane system
6	BcaKCS06	BcaB03g13367	ChrB03	9722513	9724470	-	1957	474	8.96	5.38	extracellular space
7	BcaKCS07	BcaB03g13558	ChrB03	10781490	10785213	-	3723	391	8.9	4.35	cytoplasm
8	BcaKCS08	BcaB03g14443	ChrB03	18058699	18060246	-	1547	515	9.17	5.75	plasma membrane
9	BcaKCS09	BcaB03g15424	ChrB03	26139347	26141225	-	1878	497	8.92	5.63	endomembrane system
10	BcaKCS10	BcaB03g15595	ChrB03	27443125	27444474	-	1349	449	8.78	5.04	endomembrane system
11	BcaKCS11	BcaB03g15822	ChrB03	29071283	29073299	+	2016	492	9.12	5.59	endomembrane system
12	BcaKCS12	BcaB03g16248	ChrB03	43840011	43841396	-	1385	461	9	5.17	endomembrane system
13	BcaKCS13	BcaB03g16348	ChrB03	46841618	46843141	+	1523	507	9.1	5.71	endomembrane system
14	BcaKCS14	BcaB05g21755	ChrB05	2028727	2030016	+	1289	429	8.79	4.83	cytoplasm
15	BcaKCS15	BcaB05g24392	ChrB05	47250618	47252648	-	2030	497	9.08	5.65	endomembrane system
16	BcaKCS16	BcaB05g24652	ChrB05	50196687	50198018	-	1331	443	8.52	4.94	endomembrane system
17	BcaKCS17	BcaB06g28237	ChrB06	44809410	44810840	-	1430	476	9	5.39	extracellular space
18	BcaKCS18	BcaB07g30558	ChrB07	5342665	5345241	-	2576	526	9.14	5.89	endomembrane system
19	BcaKCS19	BcaB07g31775	ChrB07	14088795	14090327	-	1532	510	9.01	5.73	cytoplasm
20	BcaKCS20	BcaB07g31796	ChrB07	14219298	14220731	-	1433	477	8.99	5.37	endomembrane system
21	BcaKCS21	BcaB07g31944	ChrB07	15411962	15413509	-	1547	515	9.12	5.75	endomembrane system
22	BcaKCS22	BcaB08g34641	ChrB08	3510015	3511478	+	1463	487	9.32	5.46	endomembrane system
23	BcaKCS23	BcaC01g00899	ChrC01	10237290	10238810	-	1520	506	9.26	5.64	plasma membrane
24	BcaKCS24	BcaC01g00902	ChrC01	10244533	10245957	-	1424	474	9.35	5.38	endomembrane system
25	BcaKCS25	BcaC01g03033	ChrC01	38695068	38696459	-	1391	463	9.43	5.16	endomembrane system
26	BcaKCS26	BcaC02g08150	ChrC02	9066643	9068073	+	1430	476	9.07	5.39	extracellular space
27	BcaKCS27	BcaC02g10982	ChrC02	47892334	47893782	-	1448	482	9.2	5.49	extracellular space
28	BcaKCS28	BcaC02g12647	ChrC02	64042435	64043829	-	1394	464	9.28	5.18	endomembrane system
29	BcaKCS29	BcaC03g12949	ChrC03	103509	104897	-	1388	462	8.9	5.23	extracellular space
30	BcaKCS30	BcaC03g14963	ChrC03	20116270	20138929	-	22659	456	9.18	5.2	endomembrane system
31	BcaKCS31	BcaC03g15279	ChrC03	24062670	24064019	-	1349	449	8.68	4.99	endomembrane system
32	BcaKCS32	BcaC03g16600	ChrC03	45987689	45990169	+	2480	527	9.1	5.91	endomembrane system
33	BcaKCS33	BcaC03g17694	ChrC03	58707101	58708474	-	1373	457	9	5.15	endomembrane system
34	BcaKCS34	BcaC04g23027	ChrC04	55952641	55954176	-	1535	484	9.42	5.46	endomembrane system
35	BcaKCS35	BcaC05g24460	ChrC05	1212467	1215328	+	2861	529	9.25	5.96	endomembrane system
36	BcaKCS36	BcaC05g25825	ChrC05	11088516	11090063	-	1547	515	9.17	5.75	endomembrane system
37	BcaKCS37	BcaC05g26459	ChrC05	17653775	17656137	+	2362	497	8.96	5.62	endomembrane system
38	BcaKCS38	BcaC05g26663	ChrC05	19788714	19790826	+	2112	498	9.02	5.64	endomembrane system
39	BcaKCS39	BcaC06g31681	ChrC06	6740511	6743142	-	2631	526	9.21	5.9	endomembrane system
40	BcaKCS40	BcaC06g32163	ChrC06	9876530	9877921	-	1391	463	8.64	5.23	endomembrane system
41	BcaKCS41	BcaC06g32199	ChrC06	10064439	10065986	-	1547	515	9.12	5.83	plasma membrane
42	BcaKCS42	BcaC06g34633	ChrC06	29620483	29623703	-	3220	526	9.15	5.9	nucleus
43	BcaKCS43	BcaC06g36035	ChrC06	49128296	49129681	+	1385	461	9	5.18	endomembrane system
44	BcaKCS44	BcaC06g36139	ChrC06	50800328	50801872	+	1544	514	9.08	5.78	plasma membrane
45	BcaKCS45	BcaC07g36930	ChrC07	1195085	1201268	+	6183	512	9.36	5.75	plasma membrane
46	BcaKCS46	BcaC07g40832	ChrC07	43457245	43459376	+	2131	549	9.14	6.18	organelle membrane
47	BcaKCS47	BcaC07g41253	ChrC07	46243642	46245174	-	1532	510	9.21	5.72	endomembrane system
48	BcaKCS48	BcaC08g45789	ChrC08	37537332	37540763	+	3431	748	8.38	8.43	endomembrane system
49	BcaKCS49	BcaC08g45967	ChrC08	39403160	39405453	+	2293	518	8.75	5.9	endomembrane system
50	BcaKCS50	BcaC08g46267	ChrC08	42383942	42385963	+	2021	459	9.08	5.22	endomembrane system
51	BcaKCS51	BcaNung03891	Contig1335	44195	45583	+	1388	462	9.11	5.15	endomembrane system
52	BcaKCS52	BcaNung04165	Contig1424	15663	16922	-	1259	419	9.25	4.67	chloroplast
53	BcaKCS53	BcaNung04985	Contig1810	20372	21766	+	1394	464	9.25	5.19	plasma membrane
ELO gene
1	BcaELO01	BcaB04g21340	ChrB04	57254376	57255194	+	818	272	9.33	3.08633	endomembrane system
2	BcaELO02	BcaB04g21341	ChrB04	57258897	57259781	+	884	294	9.3	3.31223	endomembrane system
3	BcaELO03	BcaB04g21342	ChrB04	57261620	57262438	+	818	272	9.62	3.09148	endomembrane system
4	BcaELO04	BcaC05g29820	ChrC05	59692275	59693096	+	821	273	9.05	3.0614	endomembrane system
5	BcaELO05	BcaC05g30022	ChrC05	61595087	61595908	-	821	273	9.38	3.05659	endomembrane system
6	BcaELO06	BcaC08g46932	ChrC08	47983565	47984455	+	890	254	9.91	2.83554	plasma membrane
7	BcaELO07	BcaC08g46957	ChrC08	48136398	48137312	-	914	275	10.69	3.13642	endomembrane system
8	BcaELO08	BcaC09g47898	ChrC09	2152374	2153201	+	827	275	9.6	3.10688	endomembrane system
9	BcaELO09	BcaC09g47900	ChrC09	2157569	2158453	+	884	294	9.47	3.31352	endomembrane system
10	BcaELO10	BcaC09g47901	ChrC09	2181967	2182782	+	815	271	9.55	3.07384	endomembrane system
11	BcaELO11	BcaC09g47902	ChrC09	2187615	2188430	+	815	271	9.71	3.07485	endomembrane system
12	BcaELO12	BcaC09g47903	ChrC09	2203721	2204290	+	569	189	9.53	2.15916	endomembrane system
13	BcaELO13	BcaNung02215	Contig804	168973	169796	+	823	264	9.15	3.02256	endomembrane system
14	BcaELO14	BcaNung03937	Contig1376	15813	16622	+	809	269	10.16	3.03738	endomembrane system
15	BcaELO15	BcaNung03942	Contig1376	34864	35757	+	893	297	10.24	3.37407	endomembrane system
16	BcaELO16	BcaNung04277	Contig1460	36098	36991	-	893	297	10.04	3.37947	endomembrane system
17	BcaELO17	BcaNung05826	Contig2233	6642	11361	+	4719	275	10.69	3.13342	endomembrane system

## Sheet: B. nigra
Table S2: Molecular and physio-chemical properties of KCS and ELO genes of B. nigra.
Sr No.	Gene name	Gene ID	Chromosome position			Strand	Gene length (bp)	Protein length (aa)	pI	MW (kDa)	Subcelluler localization
1	BniKCS01	BniB01g015280.2N.1	B1	8300245	8301675	+	1430	477	9.06	5.4	extracellular space
2	BniKCS02	BniB01g017130.2N.1	B1	9547007	9549330	+	2323	550	9.08	6.18	chloroplast
3	BniKCS03	BniB02g000630.2N.1	B2	350329	351915	+	1586	529	8.7	5.94	cytoplasm
4	BniKCS04	BniB02g012590.2N.1	B2	7349161	7350624	+	1463	488	9.28	5.47	endomembrane system
5	BniKCS05	BniB02g055690.2N.1	B2	54080485	54082032	+	1547	516	9.17	5.83	plasma membrane
6	BniKCS06	BniB02g055990.2N.1	B2	54189588	54190979	+	1391	464	8.87	5.25	extracellular space
7	BniKCS07	BniB02g061110.2N.1	B2	56943763	56946403	+	2640	527	9.21	5.91	nucleus
8	BniKCS08	BniB02g074290.2N.1	B2	63765133	63766653	+	1520	455	9.26	5.13	plasma membrane
9	BniKCS09	BniB02g086920.2N.1	B2	69508758	69510233	+	1475	492	9.33	5.53	endomembrane system
10	BniKCS10	BniB03g002430.2N.1	B3	968612	970338	+	1726	475	9.03	5.39	extracellular space
11	BniKCS11	BniB03g020700.2N.1	B3	9135884	9140082	+	4198	969	9.35	10.89	endomembrane system
12	BniKCS12	BniB03g028600.2N.1	B3	13102300	13103847	+	1547	516	9.17	5.77	plasma membrane
13	BniKCS13	BniB03g037300.2N.1	B3	18646021	18647610	+	1589	530	8.86	5.94	organelle membrane
14	BniKCS14	BniB03g040310.2N.1	B3	20273733	20277195	+	3462	753	8.68	8.46	endomembrane system
15	BniKCS15	BniB03g041940.2N.1	B3	21379423	21381427	+	2004	540	9.01	6.12	organelle membrane
16	BniKCS16	BniB03g045850.2N.1	B3	23912514	23914531	-	2017	493	9.11	5.6	endomembrane system
17	BniKCS17	BniB03g061540.2N.1	B3	43430870	43432300	-	1430	477	9.21	5.37	endomembrane system
18	BniKCS18	BniB03g063580.2N.1	B3	47027200	47028723	+	1523	508	9.1	5.72	endomembrane system
19	BniKCS19	BniB04g005660.2N.1	B4	2801676	2803022	+	1346	359	8.59	4.04	endomembrane system
20	BniKCS20	BniB04g012910.2N.1	B4	6229753	6232309	-	2556	527	9.2	5.9	endomembrane system
21	BniKCS21	BniB04g026720.2N.1	B4	14509585	14511117	-	1532	511	9.11	5.74	cytoplasm
22	BniKCS22	BniB04g026920.2N.1	B4	14628279	14629712	-	1433	478	8.85	5.38	endomembrane system
23	BniKCS23	BniB04g034100.2N.1	B4	18143875	18145422	+	1547	516	9.05	5.76	endomembrane system
24	BniKCS24	BniB04g040800.2N.1	B4	22299093	22301204	+	2111	499	9.02	5.65	endomembrane system
25	BniKCS25	BniB05g004050.2N.1	B5	2151842	2153272	-	1430	477	9.28	5.34	endomembrane system
26	BniKCS26	BniB05g029700.2N.1	B5	14618824	14620212	+	1388	463	8.97	5.24	endomembrane system
27	BniKCS27	BniB05g065230.2N.1	B5	60329798	60331830	-	2032	498	8.94	5.65	endomembrane system
28	BniKCS28	BniB05g068700.2N.1	B5	63335876	63337207	-	1331	444	8.53	4.96	endomembrane system
29	BniKCS29	BniB06g017750.2N.1	B6	9653083	9654531	-	1448	483	9.15	5.51	extracellular space
30	BniKCS30	BniB06g042860.2N.1	B6	47011322	47012740	-	1418	473	9.13	5.38	extracellular space
31	BniKCS31	BniB06g046650.2N.1	B6	49299454	49302316	+	2862	533	9.25	6.01	plasma membrane
32	BniKCS32	BniS02554g210.2N.1	utg2554	175589	177585	+	1996	552	9.37	6.14	endomembrane system
ELO gene
1	BniELO01	BniB01g057180.2N.1	B1	55214571	55215392	-	821	273	9.07	3.04738	endomembrane system
2	BniELO02	BniB03g024580.2N.1	B3	11062621	11063424	-	803	267	9.51	3.04721	endomembrane system
3	BniELO03	BniB03g053400.2N.1	B3	28588443	28589352	+	909	275	10.69	3.13342	endomembrane system
4	BniELO04	BniB05g022930.2N.1	B5	11268493	11269317	-	824	274	9.33	3.12579	endomembrane system
5	BniELO05	BniB07g059600.2N.1	B7	56598317	56599135	-	818	272	9.74	3.09549	endomembrane system
6	BniELO06	BniB07g059610.2N.1	B7	56600970	56601854	-	884	294	9.39	3.32123	endomembrane system
7	BniELO07	BniB07g059620.2N.1	B7	56605551	56606369	-	818	272	9.15	3.07882	endomembrane system

## Sheet: B. oleracea
Table S2: Molecular and physio-chemical properties of KCS and ELO genes of B. oleracea.
Sr No.	Gene name	Gene ID	Chromosome position			Strand	Gene length (bp)	Protein length (aa)	pI	MW (kDa)	Subcelluler localization
1	BolKCS01	BolC01g004620.2J.m1	C01	2630230	2631648	-	1418	472	9.23	5.29	plasma membrane
2	BolKCS02	BolC02g001960.2J.m1	C02	1445174	1446562	-	1388	462	8.97	5.23	extracellular space
3	BolKCS03	BolC02g028160.2J.m1	C02	24962111	24963460	-	1349	449	8.56	5.01	endomembrane system
4	BolKCS04	BolC02g043870.2J.m1	C02	46576349	46578859	+	2510	527	9.1	5.91	endomembrane system
5	BolKCS05	BolC02g055990.2J.m1	C02	59671381	59672754	-	1373	457	8.98	5.16	endomembrane system
6	BolKCS06	BolC03g000080.2J.m1	C03	48019	49617	+	1598	478	8.74	5.38	organelle membrane
7	BolKCS07	BolC03g051820.2J.m1	C03	36653694	36658132	+	4438	892	9.22	10.1	endomembrane system
8	BolKCS08	BolC03g051830.2J.m1	C03	36660339	36661730	+	1391	463	9.43	5.16	endomembrane system
9	BolKCS09	BolC03g079610.2J.m1	C03	68196638	68198158	-	1520	506	9.3	5.65	endomembrane system
10	BolKCS10	BolC03g079620.2J.m1	C03	68213103	68214527	-	1424	474	9.35	5.38	endomembrane system
11	BolKCS11	BolC04g001900.2J.m1	C04	1497521	1501954	-	4433	699	9.57	7.88	organelle membrane
12	BolKCS12	BolC04g021640.2J.m1	C04	18547647	18548960	+	1313	437	9.23	4.94	cytoplasm
13	BolKCS13	BolC04g053590.2J.m1	C04	54163264	54165604	-	2340	548	9.14	6.16	organelle membrane
14	BolKCS14	BolC04g055170.2J.m1	C04	55739709	55741139	-	1430	476	9.15	5.4	extracellular space
15	BolKCS15	BolC05g000740.2J.m1	C05	438869	440458	+	1589	529	8.84	5.94	cytoplasm
16	BolKCS16	BolC05g002410.2J.m1	C05	1217929	1220793	-	2864	529	9.26	5.96	endomembrane system
17	BolKCS17	BolC05g005590.2J.m1	C05	2894818	2896233	+	1415	471	9.34	5.38	extracellular space
18	BolKCS18	BolC05g017090.2J.m1	C05	10287002	10288480	+	1478	492	9.07	5.49	cytoplasm
19	BolKCS19	BolC05g023950.2J.m1	C05	16574836	16577198	+	2362	497	8.96	5.62	endomembrane system
20	BolKCS20	BolC06g034010.2J.m1	C06	35385574	35389000	+	3426	756	8.36	8.55	endomembrane system
21	BolKCS21	BolC06g035640.2J.m1	C06	36996424	36998565	+	2141	497	9.02	5.64	endomembrane system
22	BolKCS22	BolC07g006980.2J.m1	C07	8514131	8515654	-	1523	507	9.08	5.71	endomembrane system
23	BolKCS23	BolC07g008370.2J.m1	C07	10154823	10156256	-	1433	477	9.17	5.37	endomembrane system
24	BolKCS24	BolC07g025450.2J.m1	C07	30701715	30704670	+	2955	526	9.15	5.9	nucleus
25	BolKCS25	BolC07g045100.2J.m1	C07	46508519	46510017	-	1498	457	9.25	5.18	cytoplasm
26	BolKCS26	BolC07g057610.2J.m1	C07	54192195	54193627	+	1432	424	9.32	4.8	endomembrane system
27	BolKCS27	BolC08g000900.2J.m1	C08	802720	805133	-	2413	398	9.45	4.45	nucleus
28	BolKCS28	BolC08g003190.2J.m1	C08	2467270	2469227	+	1957	474	8.96	5.38	extracellular space
29	BolKCS29	BolC08g046340.2J.m1	C08	43727567	43729691	+	2124	547	9.19	6.16	organelle membrane
30	BolKCS30	BolC08g050210.2J.m1	C08	46215179	46216711	-	1532	510	9.21	5.72	endomembrane system
31	BolKCS31	BolC08g060390.2J.m1	C08	51738679	51740214	-	1535	511	8.96	5.74	endomembrane system
32	BolKCS32	BolC09g067050.2J.m1	C09	65658502	65660055	+	1553	517	9.17	5.84	plasma membrane
33	BolKCS33	BolC09g067460.2J.m1	C09	65913077	65914468	+	1391	463	8.64	5.23	endomembrane system
ELO gene
1	BolELO01	BolC01g054280.2J.m1	C01	50017221	50017877	-	656	218	9.73	2.46806	endomembrane system
2	BolELO02	BolC01g054300.2J.m1	C01	50047062	50047946	-	884	294	9.53	3.31482	endomembrane system
3	BolELO03	BolC03g038310.2J.m1	C03	25539787	25540623	+	836	278	9.45	3.18437	endomembrane system
4	BolELO04	BolC05g059160.2J.m1	C05	54246103	54246924	-	821	273	9.16	3.0631	endomembrane system
5	BolELO05	BolC06g046280.2J.m1	C06	44958579	44959479	+	900	275	10.69	3.13943	endomembrane system
6	BolELO06	BolC07g059060.2J.m1	C07	54972921	54977312	+	4391	282	9.84	3.16672	plasma membrane
