# Supplementary material for: Comparative phylogenomic insights of KCS and ELO gene families in Brassica species indicate their role in seed development and stress responsiveness
Source: Sci Rep. 2023 Mar 2;13:3577. doi: 10.1038/s41598-023-28665-2 (PMC9981734; doi:10.1038/s41598-023-28665-2)
Supplement: Supplementary file 1 — Supplementary Information. [file 41598_2023_28665_MOESM1_ESM.zip › Table S3.xlsx]

## Sheet: KCS
Table S3 (a): Cis- regulatory elements identified in of KCS genes.
	Developmental										Light responsive				stress responsive										Hormone responsive
	MYC	MYB recoinition site	MYB-like sequence	HD-Zip 3	Myb	GATA-motif	CAAT-box	G-box	CAT-box		GT1-motif	AE-box	TCT-motif		MBS	STRE	ABRE	as-1	DRE core	GA-motif	box S	W box			TGA-element		GARE-motif	AT~ABRE
BcaKCS01	1	0	0	0	2	0	2	1	0		0	0	0		1	1	2	4	0	0	0	1			1		0	0
BcaKCS02	4	0	0	0	4	1	4	1	0		1	1	1		1	0	1	0	0	0	0	1			0		0	0
BcaKCS03	3	1	3	1	4	0	6	0	0		1	0	2		1	1	0	1	0	0	0	0			0		0	0
BcaKCS04	4	0	1	0	3	0	2	0	0		1	0	2		0	1	1	2	0	0	1	1			0		0	0
BcaKCS05	3	0	5	0	7	0	3	2	0		3	0	0		1	2	5	0	0	0	0	2			1		0	0
BcaKCS06	0	0	2	1	4	0	1	0	0		2	0	1		0	0	0	3	0	0	0	1			0		0	0
BcaKCS07	1	0	3	0	3	0	0	3	0		2	0	0		0	0	3	2	0	0	0	1			0		0	0
BcaKCS08	4	0	0	0	3	0	3	1	0		1	2	0		0	0	3	2	0	0	0	1			0		0	0
BcaKCS09	3	0	2	0	4	0	3	2	1		1	0	1		0	2	5	3	0	0	0	4			0		1	0
BcaKCS10	5	0	2	0	5	0	8	2	1		3	1	1		0	3	2	0	1	0	0	0			0		2	1
BcaKCS11	3	3	1	0	7	0	0	0	1		2	1	2		2	0	0	0	0	0	0	1			0		0	0
BcaKCS12	0	0	1	0	6	1	3	0	0		1	0	0		2	2	1	0	0	0	0	0			0		0	0
BcaKCS13	0	0	0	0	2	0	1	3	0		0	1	2		1	1	2	1	0	0	0	2			1		0	0
BcaKCS14	2	0	1	0	4	0	1	0	0		1	1	0		0	0	0	1	0	0	0	0			0		0	0
BcaKCS15	3	0	1	0	4	0	2	2	0		0	0	1		1	2	3	3	0	0	0	0			0		0	0
BcaKCS16	2	0	1	0	3	0	1	0	0		2	0	0		1	4	2	5	1	0	0	0			2		0	0
BcaKCS17	3	1	0	0	0	1	1	0	0		1	1	2		0	1	0	0	0	0	0	0			1		0	0
BcaKCS18	3	1	1	1	1	0	4	0	0		1	0	0		0	0	1	0	0	0	1	2			0		0	0
BcaKCS19	6	1	1	0	3	0	3	1	0		1	1	2		1	0	1	0	1	0	0	1			0		0	0
BcaKCS20	0	0	0	0	2	0	5	0	0		0	0	0		0	0	0	1	0	1	0	0			0		0	0
BcaKCS21	3	0	0	0	2	0	5	0	0		0	1	0		0	2	1	2	0	0	0	1			0		0	0
BcaKCS22	3	0	0	0	1	0	1	0	2		0	1	0		0	4	0	0	0	0	0	1			1		0	0
BcaKCS23	3	0	0	0	1	0	1	1	0		0	0	0		0	0	3	4	0	0	0	1			1		1	0
BcaKCS24	5	1	2	0	6	0	3	3	0		0	0	1		0	0	3	0	0	1	0	1			0		0	0
BcaKCS25	7	0	1	0	4	2	3	1	1		0	1	0		0	1	1	1	0	0	0	2			0		0	1
BcaKCS26	1	1	0	0	1	1	0	0	0		1	1	1		0	1	0	0	0	0	0	0			2		1	0
BcaKCS27	1	2	1	0	2	0	4	1	0		1	0	0		0	1	3	0	0	0	0	0			1		0	0
BcaKCS28	2	1	3	0	6	0	4	1	1		3	0	0		1	0	2	2	0	0	0	1			1		0	0
BcaKCS29	4	0	1	0	4	0	2	0	0		0	0	1		0	2	0	2	0	1	0	0			0		0	0
BcaKCS30	4	0	2	0	5	1	4	1	0		1	0	1		1	1	2	3	0	0	0	1			0		0	0
BcaKCS31	5	0	0	0	2	0	1	0	0		1	0	1		2	3	2	4	1	0	0	0			2		0	0
BcaKCS32	4	0	2	1	3	0	3	0	1		1	0	0		0	0	0	1	0	0	1	1			1		0	0
BcaKCS33	3	0	2	0	4	0	0	0	0		2	1	0		1	0	2	1	1	0	0	1			0		0	0
BcaKCS34	1	1	0	0	5	0	2	0	0		0	1	1		1	1	1	1	0	0	0	0			0		0	0
BcaKCS35	4	1	1	0	3	0	1	3	0		1	0	1		0	1	3	2	0	0	0	1			1		0	0
BcaKCS36	2	1	1	0	3	0	4	3	0		1	1	1		1	1	4	1	0	0	0	1			0		0	0
BcaKCS37	4	0	4	0	9	0	1	1	0		2	1	0		1	0	2	1	0	0	0	0			1		1	0
BcaKCS38	4	0	2	0	5	0	5	0	0		1	2	0		1	0	0	0	0	0	0	1			0		0	0
BcaKCS39	3	0	1	0	1	0	2	0	0		0	2	0		0	1	0	0	0	0	1	1			0		0	0
BcaKCS40	3	1	3	0	6	0	2	2	1		1	1	3		1	0	2	2	0	0	1	1			0		0	0
BcaKCS41	1	1	1	0	5	0	2	2	1		2	2	2		1	1	5	1	0	0	0	0			1		0	0
BcaKCS42	1	1	0	0	3	0	5	0	0		0	1	0		0	2	0	1	0	0	0	0			1		0	0
BcaKCS43	1	0	1	0	2	0	3	0	0		0	0	0		0	1	2	0	0	1	0	0			0		0	0
BcaKCS44	1	0	2	0	3	0	4	0	0		2	1	2		1	0	0	1	0	0	0	3			0		0	0
BcaKCS45	0	1	1	0	2	0	3	1	0		1	0	1		1	0	0	0	0	0	0	1			0		0	0
BcaKCS46	3	0	1	0	4	0	5	2	1		1	2	0		0	1	1	2	0	0	1	0			1		1	1
BcaKCS47	1	0	1	0	8	0	1	0	0		1	0	0		1	0	3	3	0	0	0	0			0		0	0
BcaKCS48	3	0	0	0	4	0	2	0	0		0	0	0		0	1	0	1	0	1	0	0			0		0	0
BcaKCS49	4	0	2	0	3	0	2	0	0		0	0	0		0	3	2	1	1	0	0	1			4		0	0
BcaKCS50	8	0	2	0	5	1	3	2	0		1	1	1		1	0	2	1	0	0	0	0			0		1	1
BcaKCS51	3	0	2	0	4	0	7	0	1		3	0	0		1	1	1	0	0	0	0	0			1		0	0
BcaKCS52	2	0	2	0	4	0	3	1	2		1	0	0		0	0	2	1	1	0	0	1			1		0	0
BcaKCS53	5	0	0	0	1	0	4	0	0		1	0	0		0	0	1	0	1	0	0	0			1		0	0
BniKCS01	1	1	0	0	0	1	1	0	0		1	1	2		0	3	0	1	0	0	0	0			1		0	0
BniKCS02	1	0	2	0	2	0	2	1	1		0	0	0		0	0	1	1	0	1	0	0			0		0	1
BniKCS03	4	0	2	0	3	0	8	1	0		3	0	1		0	1	1	0	0	0	0	0			0		0	0
BniKCS04	7	0	2	0	3	1	2	0	2		1	1	1		0	2	0	0	0	0	0	2			0		0	0
BniKCS05	1	1	1	0	5	0	2	2	1		2	2	1		1	1	5	1	0	0	0	0			1		0	0
BniKCS06	4	0	1	0	2	1	3	3	0		1	0	0		0	0	3	0	0	1	0	0			0		0	1
BniKCS07	3	0	1	0	1	0	1	0	0		1	2	0		0	1	0	0	0	0	1	2			0		0	0
BniKCS08	2	0	2	0	6	0	4	0	1		0	1	2		3	1	0	2	0	0	0	1			1		0	0
BniKCS09	3	0	0	0	2	0	4	1	0		0	0	1		1	2	2	0	0	0	0	0			0		0	0
BniKCS10	2	0	3	1	6	0	4	0	0		1	0	1		1	0	1	4	0	0	0	1			0		0	0
BniKCS11	3	0	5	0	6	0	4	2	0		2	0	0		1	2	5	0	0	0	0	2			1		0	0
BniKCS12	4	1	1	0	4	0	3	1	0		1	3	1		1	1	3	1	0	0	0	0			0		0	0
BniKCS13	0	0	3	0	3	0	2	1	0		1	1	0		0	0	1	1	0	0	0	0			0		0	0
BniKCS14	1	0	1	0	6	0	3	0	0		0	1	2		0	1	1	4	0	0	0	0			0		0	0
BniKCS15	3	0	2	0	3	0	3	3	1		1	0	0		0	2	7	3	0	0	0	3			0		1	0
BniKCS16	3	0	0	0	3	0	2	0	0		0	0	1		2	1	0	2	0	0	0	0			1		0	0
BniKCS17	0	0	1	0	6	1	3	0	0		1	0	0		2	2	1	0	0	0	0	0			0		0	0
BniKCS18	0	0	2	0	4	0	2	1	0		0	1	1		1	1	1	1	0	0	0	2			0		0	0
BniKCS19	5	0	4	0	6	0	2	0	0		2	1	2		0	0	1	1	0	0	0	1			0		0	0
BniKCS20	3	1	3	1	4	0	5	0	0		0	0	1		0	0	1	1	0	0	1	1			1		0	0
BniKCS21	4	1	1	0	2	1	2	1	0		1	1	0		1	0	1	0	1	0	0	0			0		0	0
BniKCS22	1	0	0	0	2	0	4	0	0		0	0	0		0	0	0	1	0	1	0	0			0		0	0
BniKCS23	4	1	4	0	5	0	4	0	0		0	1	0		0	2	1	2	0	0	0	1			0		0	0
BniKCS24	4	0	2	0	5	0	5	0	0		1	2	0		1	0	0	0	0	0	0	1			0		0	0
BniKCS25	2	1	2	0	5	0	4	1	2		1	0	0		0	0	2	0	1	0	0	2			1		0	0
BniKCS26	2	0	1	0	4	0	2	0	0		1	0	0		0	0	1	1	0	0	0	0			0		0	0
BniKCS27	3	0	0	0	4	0	3	2	0		0	0	1		1	3	3	3	0	0	0	0			0		0	0
BniKCS28	1	0	1	0	3	0	1	0	0		1	0	0		1	4	2	3	1	0	0	0			2		0	0
BniKCS29	3	1	2	1	4	0	5	0	0		0	0	2		1	1	0	1	0	0	0	0			0		0	0
BniKCS30	4	0	1	0	3	1	5	1	0		1	0	2		0	2	1	0	0	0	0	0			0		1	0
BniKCS31	1	0	1	0	5	0	4	0	0		0	0	1		0	1	0	0	0	0	0	1			0		0	0
BniKCS32	3	0	2	0	4	0	7	0	1		3	0	0		1	1	1	0	0	0	0	0			1		0	0
BolKCS01	6	1	0	0	2	0	4	5	0		1	0	1		0	0	4	1	1	0	0	1			1		0	0
BolKCS02	3	0	2	0	4	0	1	0	1		0	0	1		0	1	1	1	0	1	0	0			1		0	0
BolKCS03	6	0	0	0	2	0	0	0	0		1	0	1		2	3	2	4	1	0	0	0			2		0	0
BolKCS04	4	0	2	1	3	0	3	0	1		1	0	0		0	0	0	1	0	0	1	1			1		0	0
BolKCS05	3	0	2	0	4	0	0	0	0		2	1	0		1	0	2	1	1	0	0	1			0		0	0
BolKCS06	0	0	1	0	2	0	2	1	0		0	0	0		0	1	2	3	0	0	0	1			1		0	0
BolKCS07	2	0	1	0	2	1	2	0	0		1	1	1		0	2	3	1	0	1	0	2			0		0	0
BolKCS08	7	0	1	0	4	2	3	1	1		0	1	0		0	1	1	1	0	0	0	2			0		0	1
BolKCS09	4	0	0	0	2	0	1	1	0		0	0	0		0	0	3	5	0	0	0	1			2		2	0
BolKCS10	6	1	3	0	5	0	9	2	0		1	0	0		0	0	4	3	1	0	0	2			1		0	0
BolKCS11	4	0	3	0	3	0	5	1	0		1	0	0		0	1	0	0	0	1	0	0			1		0	0
BolKCS12	4	1	2	0	4	0	2	1	0		1	0	0		0	1	2	0	0	0	0	0			1		0	0
BolKCS13	1	1	2	0	6	0	6	2	0		0	0	0		0	0	4	1	1	0	0	0			1		1	1
BolKCS14	3	1	0	0	1	1	0	0	0		0	1	2		0	1	0	0	0	0	0	0			2		1	0
BolKCS15	0	0	2	0	2	0	3	1	0		1	1	1		0	0	2	1	0	0	0	0			0		0	0
BolKCS16	4	1	1	0	3	0	1	3	0		0	0	1		0	1	3	2	0	0	0	1			1		0	0
BolKCS17	4	0	0	0	6	1	7	1	0		1	0	1		1	0	1	0	0	0	0	0			0		0	0
BolKCS18	2	1	1	0	3	0	4	3	0		1	1	1		1	1	4	1	0	0	0	1			0		0	0
BolKCS19	5	0	4	0	7	0	2	0	1		1	0	0		1	0	0	1	0	0	0	1			1		0	0
BolKCS20	1	0	0	0	3	0	1	0	0		0	0	0		0	0	0	0	0	0	0	0			0		0	0
BolKCS21	3	0	2	0	4	0	3	1	0		0	0	0		0	3	4	1	1	1	0	1			2		0	0
BolKCS22	2	0	1	0	3	0	4	2	0		4	0	0		1	0	2	1	0	0	1	1			0		0	0
BolKCS23	1	0	1	0	2	0	2	0	0		1	0	0		0	1	1	0	0	1	0	0			0		0	0
BolKCS24	4	0	0	0	1	1	4	2	0		0	1	1		0	1	3	1	0	0	0	0			2		0	0
BolKCS25	3	0	4	0	7	0	3	0	1		1	1	1		1	2	0	0	0	0	0	0			1		1	0
BolKCS26	5	0	2	0	4	1	3	2	1		1	0	1		0	3	4	0	0	0	0	0			0		1	0
BolKCS27	5	0	1	0	2	1	5	2	0		0	0	1		0	1	4	1	0	0	0	0			0		0	0
BolKCS28	0	0	2	1	4	0	1	0	0		2	0	1		0	0	1	3	0	0	0	1			0		0	0
BolKCS29	3	0	2	0	5	0	4	2	1		2	2	0		0	1	1	2	0	0	1	0			1		1	1
BolKCS30	2	0	4	0	12	0	3	0	0		3	0	0		0	2	3	3	0	0	0	0			0		0	0
BolKCS31	3	0	3	0	5	0	1	0	0		1	0	1		0	0	0	0	0	0	0	0			0		0	0
BolKCS32	3	0	0	0	1	1	1	2	1		0	1	1		1	0	4	3	0	0	0	0			1		0	0
BolKCS33	3	0	2	0	5	0	1	2	0		1	1	2		0	0	2	0	0	0	0	1			0		0	0
OstKCS01	3	1	1	0	3	0	4	3	1		0	0	1		1	2	5	6	0	1	0	1			2		0	0
OstKCS02	2	0	0	0	1	0	2	5	0		0	0	1		1	0	9	2	2	0	0	2			0		0	1
OstKCS03	5	0	1	0	5	0	6	3	0		2	0	0		1	1	3	2	1	0	0	0			0		0	0
OstKCS04	4	1	0	0	3	0	4	1	0		0	1	0		0	1	3	3	0	0	0	0			1		0	0
OstKCS05	7	0	1	0	4	1	3	4	0		3	1	0		1	3	3	2	1	1	0	0			1		0	1
OstKCS06	7	0	4	0	11	0	1	0	0		0	1	1		2	1	0	2	0	0	0	1			0		0	0
OstKCS07	3	0	0	0	3	1	3	0	0		2	0	1		1	0	0	3	0	0	0	1			0		1	0
OstKCS08	4	3	1	0	3	0	8	3	1		0	0	0		2	0	4	1	0	0	0	0			1		0	0
OstKCS09	3	0	2	1	2	0	5	1	1		1	0	0		0	1	3	2	0	0	0	2			1		0	0
OstKCS10	3	0	0	0	4	0	3	0	0		1	0	0		0	3	1	1	0	1	0	1			1		1	0
OstKCS11	3	1	0	0	3	1	2	0	1		0	1	1		1	2	1	6	2	0	1	0			2		1	0
OstKCS12	0	1	0	0	4	1	5	1	0		0	1	1		0	3	1	4	2	0	0	0			0		0	0
OstKCS13	2	0	1	0	5	0	4	1	0		1	0	0		1	4	2	2	2	0	0	0			0		0	0
OstKCS14	3	0	1	0	5	0	1	1	1		4	0	2		0	1	2	0	0	0	1	0			0		0	0
OstKCS15	0	0	0	0	2	0	2	2	0		0	0	0		1	0	2	1	0	0	0	1			0		0	0
OstKCS16	0	0	1	0	4	0	0	1	0		1	0	0		3	0	5	2	0	0	1	1			1		0	0
OstKCS17	3	0	1	0	3	0	1	2	0		0	0	0		0	1	2	1	1	0	0	0			0		0	0
OstKCS18	5	0	0	0	2	0	6	0	1		0	1	1		0	0	1	4	2	0	0	0			3		0	0
OstKCS19	1	0	0	0	1	0	3	1	0		0	0	0		0	5	2	3	2	0	0	1			2		0	0
OstKCS20	8	1	1	0	6	0	2	2	1		0	1	0		2	3	4	1	0	0	0	0			0		0	0
OstKCS21	3	0	1	0	3	0	4	2	0		0	0	0		2	1	4	2	0	0	0	0			0		0	0
OstKCS22	2	0	0	0	2	0	3	3	0		0	1	0		0	0	4	0	0	0	0	1			0		0	0
OstKCS23	2	1	0	0	3	1	5	3	2		1	0	1		0	8	4	2	0	0	0	0			1		0	0
OstKCS24	5	0	0	0	1	1	3	3	0		0	0	0		0	0	4	2	1	0	0	0			0		1	0
OstKCS25	2	0	1	0	3	0	1	1	0		3	0	1		1	3	2	0	0	0	0	2			1		0	0
AthKCS01	5	0	0	0	1	0	2	1	0		0	1	0		0	0	2	0	1	0	0	0			1		0	0
AthKCS02	3	0	2	0	5	0	2	6	2		1	0	0		2	0	6	1	0	0	0	0			0		0	0
AthKCS03	5	0	1	0	2	0	5	0	0		0	0	1		0	1	0	3	0	0	0	1			0		0	0
AthKCS04	4	0	1	0	2	0	6	0	0		0	0	1		0	1	0	3	0	0	0	1			0		0	0
AthKCS05	1	0	2	0	7	0	4	1	0		2	0	0		1	0	1	2	0	0	0	0			0		1	0
AthKCS06	1	0	2	0	8	0	3	1	0		1	0	0		1	0	3	1	0	0	0	0			0		0	0
AthKCS07	4	0	1	0	4	0	3	3	0		0	0	2		0	0	6	1	0	0	0	0			2		0	0
AthKCS08	3	0	1	0	4	0	2	3	0		0	0	2		1	1	6	3	0	0	0	0			2		0	0
AthKCS09	4	0	2	0	6	0	11	2	0		1	1	1		1	2	4	0	0	0	0	0			1		2	1
AthKCS10	2	0	1	0	3	0	2	0	0		1	0	1		0	1	0	1	0	0	0	1			0		0	0
AthKCS11	2	0	3	0	8	0	5	0	0		2	0	0		1	1	0	1	0	1	0	2			0		1	0
AthKCS12	1	1	2	0	3	0	3	0	0		1	0	0		0	0	2	1	0	0	0	0			1		0	0
AthKCS13	1	0	0	0	4	0	3	1	0		0	1	0		1	0	2	2	0	0	0	0			0		0	0
AthKCS14	6	0	2	0	2	0	1	0	1		0	1	1		0	1	0	1	0	0	0	0			0		0	0
AthKCS15	6	0	2	0	2	0	1	0	1		0	1	0		0	0	0	0	0	0	0	0			0		0	0
AthKCS16	1	0	2	0	4	0	3	0	0		1	0	0		0	0	0	2	0	0	0	1			0		0	0
AthKCS17	4	0	2	0	5	2	9	0	0		0	1	0		1	0	2	3	0	0	0	0			0		0	0
AthKCS18	2	3	1	0	7	1	4	0	2		1	1	1		4	1	0	0	0	0	0	2			1		0	0
AthKCS19	2	3	1	0	7	1	4	0	2		1	1	1		4	1	0	0	0	0	0	2			1		0	0
AthKCS20	4	0	3	0	7	0	3	1	0		0	1	1		1	1	1	2	0	0	0	0			1		0	0
AthKCS21	2	2	0	0	0	0	3	2	0		0	0	1		0	1	2	4	1	0	1	0			1		0	0

## Sheet: ELO
Table S3 (a): Cis- regulatory elements identified in ELO genes.
	Developmental								Light responsive				Stress related								Hormone responsive
	MYB recognition site	G-box	CAAT-box	MYB-like sequence	CAT-box	GATA-motif	Myb		GTGGC-motif	TCT-motif	GT1-motif		Myc	as-1	MBS	W box	GA-motif	ABRE	box S		TGA-element		DRE core
AthELO01	1	0	2	2	0	0	8		0	0	1		4	2	1	1	0	2	0		2		0
AthELO02	4	1	3	2	0	0	5		0	0	1		2	3	1	0	0	7	0		1		0
AthELO03	0	3	3	0	0	0	1		0	0	3		5	0	0	0	0	3	0		0		0
AthELO04	0	2	6	1	0	0	1		0	0	1		2	2	0	3	1	3	0		1		0
BcaELO01	2	0	7	0	0	0	2		0	0	1		1	0	1	1	1	1	0		0		0
BcaELO02	0	0	7	1	0	0	6		0	2	1		6	5	0	1	1	3	0		2		0
BcaELO03	1	2	2	2	2	1	6		1	0	2		2	0	0	1	0	5	1		0		0
BcaELO04	0	0	0	0	0	0	0		0	0	0		0	0	0	0	0	0	0		0		0
BcaELO05	0	2	5	3	0	0	5		0	1	0		2	0	0	2	0	2	0		0		0
BcaELO06	0	1	4	0	0	1	1		1	0	1		4	4	1	1	0	3	0		0		0
BcaELO07	0	1	1	0	0	0	4		0	0	0		4	4	2	1	0	3	1		0		0
BcaELO08	0	0	4	0	0	1	2		0	2	1		2	0	0	3	0	3	0		1		1
BcaELO09	0	0	5	1	0	0	5		0	2	2		3	5	0	1	0	3	0		1		0
BcaELO10	0	2	5	1	0	0	3		0	0	0		1	0	1	0	1	2	0		1		0
BcaELO11	0	0	4	1	0	1	3		0	0	1		0	2	0	0	0	0	0		0		0
BcaELO12	0	0	6	1	0	1	2		0	3	0		5	1	0	0	0	0	0		0		0
BcaELO13	0	1	5	0	1	1	0		0	1	0		3	0	0	0	0	4	0		0		0
BcaELO14	0	1	6	0	0	1	1		0	0	0		3	2	0	1	0	2	0		0		0
BcaELO15	0	1	6	0	0	1	1		0	0	0		3	2	0	1	0	2	0		0		0
BcaELO16	0	1	4	0	0	0	0		0	0	0		2	1	0	0	0	1	0		0		0
BcaELO17	0	1	3	0	0	1	1		1	0	1		2	4	1	1	0	3	0		0		0
BniELO01	0	2	2	0	0	1	1		0	0	1		3	1	0	0	0	4	0		1		0
BniELO02	0	2	1	6	0	0	9		0	2	2		3	0	1	1	0	8	0		0		0
BniELO03	0	1	1	0	0	0	3		0	0	0		3	4	1	1	0	3	1		0		0
BniELO04	0	1	8	0	2	1	2		0	1	0		4	0	1	0	0	5	0		1		0
BniELO05	1	2	2	2	2	1	6		1	0	1		2	0	1	1	0	5	1		0		0
BniELO06	0	0	7	1	0	0	6		0	2	0		6	6	0	1	1	3	0		2		0
BniELO07	2	0	7	0	0	0	2		0	0	2		1	0	1	1	1	1	0		0		0
BolELO01	1	2	7	0	0	0	1		0	0	0		2	0	0	0	0	1	0		1		0
BolELO02	0	0	3	0	0	2	0		0	0	2		5	1	0	2	1	0	0		0		0
BolELO03	0	3	5	1	2	0	4		0	0	1		5	2	0	0	0	5	0		0		0
BolELO04	1	3	4	1	0	1	5		0	0	2		4	1	1	0	0	6	0		2		0
BolELO05	0	1	3	0	0	1	1		1	0	1		3	4	1	1	0	3	0		0		0
BolELO06	0	1	3	0	0	0	1		0	0	0		2	0	0	0	0	1	0		0		0
OstELO01	0	0	1	1	1	0	5		0	1	1		1	1	2	0	0	0	1		0		2
OstELO02	1	1	0	0	1	0	2		0	0	0		1	1	0	1	0	2	0		0		4
