# Supplementary material for: Comparative phylogenomic insights of KCS and ELO gene families in Brassica species indicate their role in seed development and stress responsiveness
Source: Sci Rep. 2023 Mar 2;13:3577. doi: 10.1038/s41598-023-28665-2 (PMC9981734; doi:10.1038/s41598-023-28665-2)
Supplement: Supplementary file 1 — Supplementary Information. [file 41598_2023_28665_MOESM1_ESM.zip › Table S4.xlsx]

## Sheet: KCS
Table S4: Expression values (TPM) of KCS and ELO genes in different tissues.
	Leaf	Shoot	Root	Slique	Stigma	Heart stage Seed coat	Globular stage Seed coat	Bent stage Seed coat	Zygote stage Seed coat	Torpedo stage Seed coat	Octant stage Seed coat	Mature_stage Seed coat	Heart stage Embryo	Globular stage Embryo	Bent stage Embryo	Zygote stage Embryo	Unfertilized stage ovule	Torpedo stage Embryo	Octant stage Embryo	Mature_stage Embryo
BcaKCS01	0.0445451	0.14622	0		0.194786	0.59805	0.434627	0.709138	0.470185	0.290556	0.764206	9.22278	0.0722615	0.047215	0.053512	0.323172	0.445854	0.254548	0.426875	0.0201496
BcaKCS02	0.36078	0.741526	0		0.664924	0.0414306	0	0.0108353	0.0166599	0.00852757	0.0216952	0.0204784	0	0.00535793	0	0.163182	0.0457621	0.028877	0.398011	0.0153849
BcaKCS03	0	0	0		0	3.20713	1.86165	0.0814738	2.87026	2.47495	2.35637	0.0536434	1.6063	1.02802	0.71947	1.18907	3.46176	1.54592	1.24347	0.145992
BcaKCS04	0	0	0		0	0.12654	0.245316	75.0289	0.0750818	4.09539	0.359812	194.13	0.127758	64.2396	287.341	6.72427	0.0637528	69.4294	0.874419	301.656
BcaKCS05	0	0	0		0	0.00884507	0	0.0175983	0.00567163	0.00751013	0.043137	0.027037	0.0153896	0.00938953	0	0	0.0128554	0.00976083	0	0.0063104
BcaKCS06	0	0	0		0	0.387804	0.389724	0.133006	0.263506	0.178137	0.606915	0.122203	0.217643	0.229024	0.0498895	0.674402	0.567457	0.272596	0.593365	0.191605
BcaKCS07	2.79568	8.82826	8.49293		8.39638	2.1408	1.86788	0.988718	1.6061	1.03392	3.06149	3.47624	0.29768	0.311493	0.20749	0.447094	2.51763	1.49219	2.05744	0.241847
BcaKCS08	0.0547694	0.0515797	0		0.0608382	4.78044	3.70788	5.50838	9.65738	8.18809	5.20844	5.34735	1.72763	1.47072	4.30004	2.18944	2.12625	8.08664	3.53891	1.45099
BcaKCS09	0	0.265169	0		0	5.82888	4.45219	0.539433	2.32235	8.17181	3.65069	0.0652742	1.20271	0.509339	0.708528	1.45042	3.86007	2.83589	1.39564	0.202175
BcaKCS10	0	0	0.921592		0.0100647	0.0295166	0.0175959	0	0.00962227	0.00801773	0.0295719	0.0318695	0.00915867	1.7e-07	0	0	0.0137366	0.0208204	0	0
BcaKCS11	10.0274	1.38207	0		1.42	3.14836	2.57862	0.225286	0.291806	3.03728	1.36707	0.0432633	0.059115	0.227132	0	0	0	0	1.09301	0
BcaKCS12	0	0	0		0	0.393685	0.186148	0.0546445	1.33272	0.131766	0.719476	0.0107853	13.9415	4.2894	0.12858	0.671931	4.36162	1.67929	0.279606	0.0215587
BcaKCS13	0	0.242269	0		0	1.37456	1.80687	2.22126	2.75415	0.590292	2.34481	0.89374	2.06816	1.60029	3.81183	1.67796	6.92489	4.03034	1.40013	0.860298
BcaKCS14	43.9452	2.22743	0		8.61526	12.995	9.70279	16.6905	24.1128	5.34387	25.285	6.88967	3.8138	3.98009	0.0916331	6.77199	31.0291	1.06612	9.21617	0.0273683
BcaKCS15	28.0915	0	0		0	20.0304	11.5495	0.0577491	4.84272	12.5781	10.4703	0.0189073	0.092199	0.0867723	0	0.205418	5.58578	0.0325034	4.34185	0.0068999
BcaKCS16	0	0	0		0	0	0.0297112	0.933931	0.00928637	0.952787	0	1.21279	0.0442286	0.0253739	0	0.0081699	0	0.0176572	0	0
BcaKCS17	0	0.242269	0		0	0.0576705	0.0801919	0.0446172	0.297156	0.211728	0.0833478	0.0643026	0.044373	0.00465947	0.116362	0.179287	1.01386	0.301214	0.170441	0.0283084
BcaKCS18	0	0.0211176	0		0.0407734	0.126984	0.0522192	0.184785	0.275734	0.101916	0.0723443	6.22277	2.69218	2.6279	0.195486	6.09374	6.81107	4.15036	7.15713	0.233167
BcaKCS19	0	0	2.34288		0	0.160814	0.0986758	0.0693211	0.500618	0.0236431	0.297903	0.160514	0.408533	1.05156	2.05519	0.959845	0.985257	0.0995102	0.842206	7.78209
BcaKCS20	13.164	4.29955	0.0743791		3.32083	2.16946	2.53472	0.00948367	5.65808	0.424074	4.56689	0.0458081	0.397277	0.621635	0.0379146	3.68076	6.67229	0.18649	2.03413	0.0073664
BcaKCS21	15.1283	0.550765	0.085989		0.485644	4.03475	2.1239	4.28585	0.95092	7.63225	1.08035	4.73433	3.60205	1.76965	3.73127	1.25865	4.71497	11.9687	4.50677	1.73182
BcaKCS22	0	0	0		0	0.0182795	0.0323169	0.0170976	0.0138317	0.0317615	0.0178415	0.0626529	0	0	0	0.0978036	0.0085406	0	0	0.0061321
BcaKCS23	0	0	0		0	0.270054	0.0921272	87.8321	0.0931507	6.25922	0.0734008	237.222	0.0353592	43.1826	228.602	7.13676	0.123583	61.5311	1.10586	340.51
BcaKCS24	0	0	0		0	0	0.060386	0.0478773	0.0171691	0.0584554	0.0219103	0.0589148	0	0.0140945	0.00695547	0.0071038	0.0386617	0.0239107	0.0305999	0.0072796
BcaKCS25	0	0	0		0	0.00962213	0.0422765	0	0.0280224	0.0092369	0.0502835	0.0293007	0.0246955	0.0169038	0.0071433	0.00760657	0.0427633	0.0187966	0	0.00762313
BcaKCS26	0	0	0		0	1.81839	1.06216	0.0716681	0.848516	1.20273	1.04611	0.0998404	0.0867985	0.0726716	0.0288838	0.59825	1.95085	0.0908616	1.21075	0.0135401
BcaKCS27	0	0.0228147	0		0	2.10887	1.25496	0.0187607	2.00467	0.946468	1.61993	0.0456844	2.53705	2.66292	0.311535	1.90281	6.23075	3.10992	2.30254	0.0660744
BcaKCS28	2.33828	0.569294	1.6657		0.971859	0.452328	0.541595	0.0738418	0.615821	0.0413641	0.882051	0.138349	2.15257	0.448705	0.0468426	0.871122	5.87694	4.16132	0.0274998	0.0259329
BcaKCS29	0	0.00654169	0		0.00636277	21.5602	8.45856	0.0574556	40.5219	3.45071	35.701	0.048944	7.34798	2.60807	0.0187748	9.23058	27.8646	3.06714	13.4907	0.00956337
BcaKCS30	0	0	0.0124181		0.00421677	0.0582856	0.0382619	0.0100041	0.0150857	0.0421273	0.0298464	0.0383034	0.0089983	0	0.00674727	0	0	0.0188817	0.0068864	0
BcaKCS31	0	0.0442656	0		0	0.0192779	0.00879793	0.0508341	0	0.143872	0.0209992	0.0202535	0.0321499	1.01e-08	0.0073976	0	0.00937217	0.03586	0	0
BcaKCS32	0	0	0		0	0.986387	0.432505	0.0254072	1.19693	0.254777	0.365162	3.81392	1.02994	0.4027	0.242565	1.60934	10.5917	2.32945	2.48818	0.279244
BcaKCS33	0	0	0		0	0	0.0225437	0.00842833	0	0	0.0211574	0.02975	0.252563	0.06355	0.0095543	0	0.0103507	0.0600737	0.0074588	0.0362622
BcaKCS34	0.272671	0	0.709726		0	0.134812	0.0970724	0.0906312	0.0111005	0.0627425	0.0531672	0.131285	0.00844113	0.00687787	0.00629763	0.0156939	0.00860083	0.015366	0.0888324	0
BcaKCS35	0.736544	0.126064	2.21735		0.0802448	0.146839	0.138253	0.073287	0.468031	0.106816	0.0982704	16.9893	1.01927	0.13311	0.0184632	0.996858	2.95603	1.80345	0.662822	0.011813
BcaKCS36	14.4737	0.862519	1.20385		0.568306	6.70261	3.08101	22.6558	4.32394	10.7555	3.39011	21.6065	7.80382	4.36431	3.64218	3.21834	7.80731	18.0565	8.49023	0.922774
BcaKCS37	54.2692	1.58221	0		0	0.286543	0.072267	0.0167016	0.0771573	0.2216	0.0503008	0.00988583	0.280962	0.115449	0.735799	0.859785	0.189846	7.99553	0.184171	0.0893029
BcaKCS38	0	0	0		0	0.167485	0.206509	0.0756813	0.657539	0.102299	0.445492	0.0453985	0.936352	0.378107	0.91051	2.35633	2.68657	4.82228	0.489143	0.150444
BcaKCS39	0	0	0		0.11575	3.1003	2.41529	0.0413189	4.51122	0.436214	2.91768	8.52094	3.47162	3.11386	0.301808	2.89112	9.43869	4.81675	8.59892	0.424543
BcaKCS40	6.79507	3.72573	7.39266		4.19563	18.8727	8.77345	34.968	1.25972	22.7712	9.05925	12.2122	0.209268	0.25029	0.0094133	0.441	1.63286	0.23218	2.7999	0
BcaKCS41	3.62935	2.73321	1.24155		2.83728	4.62143	3.12846	4.79815	6.24575	9.67761	3.13481	2.99263	12.2311	6.08926	15.6224	5.61157	5.8914	37.5636	9.96027	3.74056
BcaKCS42	0	0.0807503	0.291608		0.270084	0.429916	0.40125	0.0877442	1.31951	0.310433	0.532465	0.836436	1.44588	0.493873	0.0998119	0.53224	9.0816	1.92611	1.55948	0.288897
BcaKCS43	8.04707	3.21818	11.3351		2.47536	0.191975	0.0674871	0.00987777	2.55638	0.0882491	0.302675	0.0201171	1.33399	0.109833	0.0205032	1.97842	7.71643	0.605508	1.11546	0
BcaKCS44	2.26074	0.0861381	1.83946		0.051556	1.09514	1.29961	1.58629	3.05632	1.05542	1.83187	1.05619	3.78843	3.3866	6.77228	2.21551	6.20182	6.5776	2.37174	1.34895
BcaKCS45	12.1269	55.2566	34.0076		57.1736	0.786435	0.847692	0.99712	0.828176	0.800855	0.843691	0.714933	0.0612939	0.17218	0.685584	0.449384	1.30573	0.0680794	0.403611	0.60657
BcaKCS46	3.27662	3.63402	6.54244		2.85273	45.1285	16.1696	76.0339	59.7091	28.8401	38.9764	18.7891	38.0361	45.8048	5.89369	17.9124	123.421	58.472	33.4198	3.81581
BcaKCS47	0.162518	0.0309478	0.171978		0.0309985	4.20157	3.06669	8.24325	5.2145	9.64118	4.62045	7.51722	3.26691	2.51739	3.98588	3.82207	9.68146	6.62958	5.86039	0.631309
BcaKCS48	0.859249	0.625938	0.941688		1.54909	6.93856	5.88009	7.99676	8.4079	7.02441	8.17382	8.45274	3.94769	4.03937	3.46712	4.38203	8.65772	4.21415	4.75223	1.46541
BcaKCS49	6.81143	2.96197	3.7044		2.19036	2.58618	2.04884	0.880356	3.17204	11.5345	1.7189	0.0768494	0.542395	0.28737	0.251508	0.802799	2.21628	2.88245	1.28124	0.0617433
BcaKCS50	7.41155	5.45742	4.82533		5.91304	0	0	0.138991	0.381373	0	0	0.112483	0.33518	0.0932515	0.0929299	0.810288	0.526142	0.423331	0.0563024	0.037753
BcaKCS51	8.73103	0.0693697	0		0.10089	0.0755723	0.0849149	0.0643601	0.0778972	0.0744303	0.0708106	0.0793088	0.0157614	0.0218189	0.0834628	0.798913	0.192986	1.47832	0	0.0294421
BcaKCS52	5.15424	0.364719	0		0.413083	20.4776	11.7963	0.0286739	17.2049	4.1362	21.0289	0.0889338	1.36085	3.22385	1.30909	3.93331	14.6353	0.642461	10.3181	1.29
BcaKCS53	1.25776	0.776691	0.874483		0.767814	5.34488	6.74183	0.0317364	10.2244	1.20137	12.7063	0.00975333	2.87142	5.24574	0.216945	2.88255	26.8288	0.336301	7.66701	0.221771
BniKCS01	1.12179	0.479965	0.172845	2.99371		1.94556	1.7481	0.0696427	3.98477	1.61685	1.53455	0.114253	0.235939	0.182676	0.0683473	11.7858	7.78202	0.366962	5.3288	0.0162754
BniKCS02	4.47923	32.1954	5.6176	74.2383		157.752	108.006	145.4	66.3404	163.395	135.823	26.0151	103.647	127.365	8.88334	104.986	124.066	109.012	61.7726	0.604209
BniKCS03	0.769642	9.39385	3.43708	14.3445		3.3141	3.87862	9.43881	2.98848	10.765	5.97433	11.5938	2.22077	0.830775	0.226122	0.522784	0.418618	1.91983	0.678918	0.0341013
BniKCS04	2.06041	0.077851	0.168167	0		0.00717053	0.0979533	0.0564245	0.0174439	0.0249147	0.0268392	0.0981416	0.008472	0	0.0154423	0	0.0119887	0.0336729	0.00647547	0.00550047
BniKCS05	1.9356	4.29997	11.8784	3.12907		4.15242	1.67572	6.23875	1.93383	10.2973	2.03708	1.62333	48.5445	21.9474	26.0919	28.5003	2.14601	54.7544	15.4058	1.34013
BniKCS06	1.75049	0	0	0.263419		0.0496877	0.091086	0	0.0445519	9.6681	0.0300608	0.0217102	0.63009	1.64308	0.0643855	0.0080547	0.517146	0.247731	1.42327	0.000737067
BniKCS07	1.03176	24.9914	13.1082	13.1313		1.43354	3.54981	0.0372312	4.02287	0.68628	6.1809	17.6993	5.53045	7.7097	0.491285	10.6956	10.215	7.02963	6.09844	0.0688996
BniKCS08	3.14901	0.169292	0.640525	0.26978		0.0913756	0.321369	0.186743	0.0811572	0.0333448	0.394712	0.198789	0.125876	0.191346	0.0841066	0.220346	0.239194	0.118564	0.116697	0.0176084
BniKCS09	1.03445	0.0770999	0	2.63823		0.629839	13.7703	0.0294725	30.0225	0.0329159	36.8855	0.0630156	0.395063	0.685526	1.81301	7.30805	0.717884	1.10871	4.23346	0.0264447
BniKCS10	0.726104	6.75264	5.81972	8.83412		0.735508	3.17699	0.0531411	10.8874	0.994057	6.52451	0.0924717	0.77156	0.586692	0.0925259	3.57452	0.204223	1.24623	1.13006	0.0502058
BniKCS11	1.55178	0.0358509	0	0		0.0762413	0.056751	32.454	0.0548043	2.41767	0.0695535	105.888	2.84603	0.293411	429.595	6.01509	0.11146	168.677	10.5629	142.49
BniKCS12	0.30103	17.8303	1.96662	5.62074		11.1857	13.796	6.21086	6.68254	13.3387	13.9961	5.79973	7.48015	4.80769	5.21344	6.35666	3.39181	10.7129	2.31252	0.563009
BniKCS13	0.444544	3.7634	0.609674	1.90831		1.58205	1.7012	2.91905	1.17334	0.787793	1.86673	1.91735	0.601107	0.300073	0.272991	0.125095	0.676045	1.08811	0.371368	0.00958173
BniKCS14	2.35496	5.96149	7.43142	7.59589		6.07649	6.01762	6.21401	7.65322	6.6951	6.82431	6.19516	2.36597	3.52169	1.78221	6.19988	7.71064	2.04248	4.57092	0.406151
BniKCS15	0.591985	8.43014	0.372735	9.00295		13.6654	9.67791	6.0971	5.25346	33.5509	7.20724	1.08764	5.32528	2.60445	1.22196	2.81441	4.45655	5.68955	1.9113	0.0575717
BniKCS16	0.628271	0	0	0.489634		3.79985	2.598	6.41234	0.625003	7.70095	1.09524	1.05714	0.21356	0.112871	0.0488734	0.282777	0.0818187	0.26749	0.342288	0.0156738
BniKCS17	0.568576	0.159988	1.12349	3.37589		0.433146	1.31385	0.0142377	2.51643	0.0775564	1.72089	0.0149357	6.71436	6.1266	0.346359	0.216635	11.7869	2.43065	0.0687663	0.0110442
BniKCS18	0.709936	26.2049	3.04534	11.9259		0.561201	1.51135	2.99223	1.81009	0.583884	2.29877	1.36307	8.84037	8.00266	7.90687	4.77115	6.2165	8.06785	2.14747	3.3279
BniKCS19	2.29956	0	0	0		0.0205652	0.0792175	0.0096893	0.0111114	0.0221555	0.0194656	0	0	0.0153164	0	0	0.0515005	0.0116126	0	0.00762673
BniKCS20	0.975987	73.4077	17.6575	21.1685		0.629649	0.538933	0.145132	0.100845	0.300291	0.245693	12.9155	5.80359	7.66489	0.797786	13.0274	4.27957	7.13787	3.25253	0.0541418
BniKCS21	0.958453	23.5171	1.83036	1.64148		0.0404852	0.309044	0.0131351	0.488229	0.0663706	0.578389	0.0963184	2.07597	3.86531	0.911534	2.37328	0.339241	0.991541	1.43418	1.42047
BniKCS22	0.0919572	0.319178	1.89649	0.762412		1.62069	1.97521	0.0458745	6.53697	0.340796	3.49388	0.0204363	0.093746	0.0933412	0.00740607	0.516158	7.12877	0.0738974	0.34134	0.0167213
BniKCS23	0.186352	9.57284	2.20262	1.56454		9.91388	4.37082	11.1235	1.60939	19.5769	4.54322	9.91807	19.918	8.70023	17.0812	17.3171	3.83077	30.651	10.3341	1.35748
BniKCS24	2.1489	130.182	1.88297	25.2738		0.210608	0.162806	0.0579869	0.663745	0.0896335	0.703016	0.0296911	5.53283	1.24394	3.62086	3.90361	3.10963	11.8541	1.00315	0.0944493
BniKCS25	0.368806	0	0.259267	1.14653		0.072645	1.77643	0.013795	4.42739	0.0227749	4.62184	0.0270824	3.43037	14.2201	0.0379122	1.96865	29.9872	0.575622	0.90976	0.00564353
BniKCS26	0.861705	0.16578	0	7.46122		11.6616	15.3888	23.0775	16.7854	57.7517	23.3697	1.85169	6.74639	3.50198	0.294885	2.79558	30.5008	4.4265	5.32113	0.0105133
BniKCS27	0.588187	0.988	0	1.99535		1.85466	1.56914	0.108805	0.892564	1.48789	1.77871	0.0201557	0	0	0	0.868613	0.745281	0.00623393	0.303063	0
BniKCS28	1.67197	0	0	0		0.0526945	0.0913711	2.14487	0.0184708	1.26366	0.0886007	0.760335	0.177183	0	0.0151131	0	0.0795216	0.109443	0.0152453	0
BniKCS29	1.19493	1.10335	0.170261	1.38024		14.3383	8.63672	0.0577379	8.54855	11.3162	6.42644	0.240678	1.48326	0.882943	0.590041	0.585674	7.11552	1.89135	0.956985	0.0107205
BniKCS30	0.823197	27.6319	1.48419	11.0672		0.0707265	0.147156	0.0538502	0.116394	0.0229997	0.0914164	0.0413724	0.102461	0.341218	0.0159992	0.404992	0.230053	0.526939	0.267093	0.00552683
BniKCS31	1.37789	14.7339	4.99639	13.0459		0.0624953	0.159526	0.0555988	0.0945378	0.041121	0.0998648	15.2223	2.04626	0.702395	0.0658995	1.63047	2.41217	6.25568	0.0356076	0.0048273
BniKCS32	3.30609	11.854	0.363228	4.49303		0.12684	0.187747	0.199553	0.0505832	0.0738352	0.159465	0.464075	0.251366	0.0618433	0.105363	0.527798	2.26918	0.844127	0.150953	0.0792084
BolKCS01	20.4467	0.387168	0.100355			5.04	7.26	3.93	8.23	0.17	15.53	0.32	1.73	11.18	2.1	20.6	18.79	4.51	21.77	0.51
BolKCS02	102.434	8.06366	0.102891			93.63	85.58	16.51	46.38	48.86	55.67	0.11	9.8	28.42	0.61	58.81	63.22	19.58	38.19	0.04
BolKCS03	0	0.15118	0			0.11	0.02	0.22	0.03	0.22	0.04	0.18	0.36	0.01	0.02	0.01	0	0.11	0	0.01
BolKCS04	45.107	47.2686	25.2456			7.72	8.02	2.54	6.74	2.93	10.31	1.09	0.86	3.37	1.89	7.35	15.11	5.53	7.26	0.78
BolKCS05	0	0	0			0	0.01	0.07	0	0	0.04	0.04	0.63	0.06	0.02	0.01	0	0.21	0	0.03
BolKCS06	1.19337	0	0.0659283			0.75	0.82	0.36	0.33	0.28	1.06	0.37	0.07	0.1	0.18	0.38	0.36	0.26	0.31	0.08
BolKCS07	1.26668	0.12037	0.115053			0.48	0.27	0.36	0.37	0.19	0.23	0.32	0.29	0.28	0.18	0.44	0.5	0.24	0.29	0.24
BolKCS08	0	0	0			0.01	0.03	0.05	0.05	0.05	0.09	0.05	0.06	0.01	0.02	0.02	0.07	0	0	0
BolKCS09	0	0	0			5.76	0.11	40.5	0.31	19.37	0.15	45.28	0.37	4.92	1610.35	7.39	0.85	216.24	3.93	887.96
BolKCS10	0	0	0.0998627			0	0.02	0.1	0.01	0.03	0.16	0.09	0	0	0.02	0.03	0.02	0.03	0	0
BolKCS11	47.2968	38.0729	0.300298			0.61	0.68	1.55	0.84	0.55	1.11	0.38	0.18	0.83	0.06	3.46	3.06	1.84	4.38	0.16
BolKCS12	101.425	4.92687	0.0732201			7.24	8.02	11.78	21.98	1.05	9.88	0.83	4.21	12.94	1.93	5.36	23.11	6	6.58	0.6
BolKCS13	200.151	18.5288	0.760693			115.66	78.12	52.73	92.87	315.13	113.08	23.15	47.27	56.93	51.32	140.26	155.66	151.18	64.17	32.56
BolKCS14	0.266466	0.020179	0.0662501			3.38	1.64	4.16	1.52	3.58	1.44	0.13	0.46	0.71	0.11	1.6	6.34	0.18	0.77	0.03
BolKCS15	5.68109	0.893752	0.733268			3.98	2.93	0.55	1.38	1.66	2.05	0.06	0.58	0.79	0.35	1.08	2.06	0.85	0.61	0.42
BolKCS16	30.4054	12.2802	2.90374			0.13	0.09	0.42	0.51	1.91	0.24	0.1	1.78	1.46	0	1.61	2.08	4.41	2.01	0.01
BolKCS17	14.4291	1.4912	0.0670686			0.02	0.01	0.02	0.12	0.09	0.08	0.06	0.07	0.51	0.01	0.06	0.1	0.16	0.64	0.01
BolKCS18	8.08325	14.3732	3.188			9.48	6.91	12.85	5.01	21.88	8	10.25	10.89	9.89	7.69	6.99	6.08	20.39	9.03	3.09
BolKCS19	114.79	41.4497	0.15755			1.75	1.36	1.36	0.97	0.92	1.04	0.12	0.91	1.45	9.65	3.3	0.8	17.07	7.04	4.89
BolKCS20	5.33872	4.21358	4.40767			15.95	13.28	16.4	13.74	18.78	15.64	18.89	7.56	9.6	3.63	15.68	14.65	5.31	13.44	3.01
BolKCS21	45.6623	14.5141	0.0945298			11.04	9.02	18.22	3.94	25.57	9.7	2.03	2.82	1.51	1.7	4.44	3.44	8.34	2.97	0.96
BolKCS22	131.819	46.8171	25.9601			5.33	6.78	2.13	3.36	3.23	6.02	0.5	8.28	10.57	19.93	6.93	7.15	15.8	13.49	17.55
BolKCS23	39.3425	0.382472	0.495666			0.91	1.23	7.9	9.29	0.03	8.05	0.11	0.54	1.36	0.14	11.28	24.65	2.85	2.56	0
BolKCS24	94.5419	24.9	11.2184			4.57	4.08	3.69	5.07	5.21	3.45	0.13	6.82	9.51	0.54	5.94	12.19	6.91	4.05	0.31
BolKCS25	1.25639	1.1213	0.138944			0.7	0.62	0.76	0.47	1.2	0.74	0.34	0.23	0.15	0.53	0.86	0.77	0.79	0.12	0.53
BolKCS26	0.153366	0	0.0379406			0.04	0.02	14.08	0.02	0.03	0.15	0.04	0.05	0.02	0.01	0.07	0.14	0.12	0.11	0.01
BolKCS27	1.31137	0	0			1.2	5.43	6.13	15.11	0.47	7.55	2.53	2.01	2.64	2.11	10.74	4.39	2.8	7.54	0.78
BolKCS28	10.9778	1.39916	0.565888			1.07	1.33	0.96	0.37	1.28	0.47	0.6	0.52	0.86	0.63	0.66	0.88	0.7	1.4	0.3
BolKCS29	27.9033	3.57922	0.790508			26.8	18.44	11.01	18.22	24.33	18.4	4.18	15.17	23.92	10.35	28.79	33.98	36.11	11.95	7.31
BolKCS30	20.2016	51.2729	43.4943			14.13	12.84	11.14	5.36	32.65	13.99	7.24	9.08	12.38	12.06	11.13	7.98	17.46	14.4	6.09
BolKCS31	82.3403	1.934	5.88996			6.25	4.81	2.46	3.21	10.83	4.96	0.38	6.47	3.48	0.84	2.85	5.06	7.63	3.17	0.28
BolKCS32	9.58242	14.0556	12.3157			6.97	6.89	8.56	5.72	12.72	8.02	3.87	11.3	7.04	17.78	5.67	4.72	35.28	8.66	9.33
BolKCS33	0	0	0.478948			77.27	47.44	24.2	6.81	296.38	23.08	47.99	0.61	5.28	0.19	10.86	17.32	0.55	11.4	0.05

## Sheet: ELO
Table S4: Expression values (TPM) of KCS and ELO genes in different tissues.
Name	Stem	Root	Leaf	Silique	Stigma	Heart stage Seed coat	Globular stage Seed coat	Bent stage Seed coat	Zygote stage Seed coat	Torpedo stage Seed coat	Octant stage Seed coat	Mature stage Seed coat	Heart stage Embryo	Globular stage Embryo	Bent stage Embryo	Zygote stage Embryo	Unfertilized stage ovule	Torpedo stage Embryo	Octant stage Embryo	Mature stage Embryo
BniELO01	11.3628	3.01509	1.19488	18.6615		7.57276	12.3372	2.57672	6.65605	6.19032	13.4038	1.14558	5.39307	4.9518	2.37025	4.39269	4.87744	5.52654	2.26836	0.0955696
BniELO02	0.334855	0.366116	1.69742	0		0.96544	0.102071	8.36355	0.0181022	10.5918	0.0554556	57.0868	0	0	0.0139529	0	0.0246775	0.0131046	0.159081	0.0328403
BniELO03	112.646	58.6292	2.69079	11.1846		4.5896	2.65701	10.2166	0.521692	6.08816	1.00056	12.711	0.0466213	0.0683916	0.0859709	2.21094	0.044671	0.160064	2.48138	0.168389
BniELO04	0	0	2.66029	0		0.0185583	0.0128005	0.0320076	0.0330017	0.0489777	0.0549173	0.256662	0	0.0237027	0	0	0	0.0126803	0	0.0105921
BniELO05	0	0	1.93822	0		0.0572316	0.128473	0.0274556	0.0156324	0.0457889	0.11578	0.0437254	0	0.021494	0.0145556	0	0	0.0127991	0	0
BniELO06	0	0	0.620366	0		0	0.0131425	0	0	0	0.0705789	0.0509508	0.0152753	0.872467	0	0.165021	0.0205733	0	0.639522	0
BniELO07	0	0	1.43546	0		0.0286158	0.215027	0.0646321	0.506845	0.0329507	0.507509	0.0301131	0.328746	0.322748	0.0317462	0.136305	0.0481951	0.0433771	0.0783169	0.0105873
BcaELO01	1.61241	0	2.12932		1.80102	0.163248	0.818784	0.170713	0.0796197	0.0649346	0.221013	0.480405	0.125553	0.0864851	0.0667043	0.0341883	0.102779	0.358075	0.192312	0
BcaELO02	0.805502	0.0585487	4.91493		0.626014	0.0488211	0.0149696	0	0.031799	0	0.0180627	0.0515805	0	0	0	0	0.0155448	0	0.0115094	0
BcaELO03	0.0199885	0.0529043	0		0	0.0529411	0.0330961	0	0.0111921	0.0171626	0	0.0178917	0	0	0	0	0.0171481	0.0158605	0	0
BcaELO04	0	0	0		0.00874837	0.180171	0.63198	0.295813	2.86899	0.64352	0.37562	0.348355	0.328123	0.13739	1.37056	0.658336	1.12415	1.21645	0.216749	0.338278
BcaELO05	3.99007	0.426144	9.30179		3.91297	7.32897	5.25814	2.53516	6.06275	4.43995	6.39891	2.64357	2.08633	1.64692	1.49388	4.27009	6.74768	4.19619	3.07705	0.350303
BcaELO06	0	0.135284	0		0	5.67269	3.81229	7.08974	1.42456	5.21285	8.30807	9.30486	0.0933967	0.0939106	0.0765334	0.844871	1.86757	0.0780343	3.05437	0.0153677
BcaELO07	1.15684	0	3.45		1.16425	0.984234	0.333611	1.54644	0.249477	1.0348	0.496768	2.74233	0.0164365	0.031557	0.0132666	0.180995	0.499217	0.0757217	0.42481	0.0163268
BcaELO08	0	0	0		0	1.45432	1.64985	0.0472423	0.599364	0.328799	0.809049	0.354779	0.492398	0.258698	0.13249	0.734062	0.448058	1.82945	1.34926	0.0367353
BcaELO09	0	0	0		0	0.0329884	0.104174	0.0144394	0.0152961	0.0134264	0.0155464	0.0186603	0	0	0	0	0	0	0	0
BcaELO10	0.0399771	5.44914	0		0	0	0.0210222	0.0346769	0	0.0810821	0	0.0795458	0.686259	0.280988	0	0	0.0193482	0.0159348	0	0
BcaELO11	0	0	0		0	0.163464	0.754646	0	0.0224921	0.0960007	0.345313	0.0381507	0.885703	0.616921	0	0	0.245567	0.0923671	0.0582131	0
BcaELO12	0.0224952	0	0		0.0217034	0.0290728	0	0	0	0.0557167	0.0312472	0.378657	0	0	0	0	0.0435557	0	0	0
BcaELO13	2.71752	0	2.22196		2.58623	0.0182141	0.107175	0.0555265	0	0.0163908	0	0.037229	0	0	0.0132191	0	0	0.0164696	0	0.0151076
BcaELO14	0.193036	0	0.000185344		0	0.33562	0	0	0	0	0.0252576	0	0.0616543	0.000118343	0.0554143	0.0147879	0.0344093	0	4.48917e-06	0.14718
BcaELO15	0	0	2.29299		0.183829	0.596712	1.07066	6.6758	0.173388	2.8079	0.533341	7.95356	2.91843	3.78148	1.07427	0	0.777581	3.94671	1.05622	0.122392
BcaELO16	0.121558	0	0.525998		0.102976	2.87395	1.45809	9.1135	0.0250933	6.45186	0.604639	5.06572	2.99435	3.58856	0.675708	0.504037	0.291051	1.87596	2.81319	0.814741
BcaELO17	0	0.383666	1.04952		0.450177	4.30632	2.34486	4.74448	1.33572	3.7124	5.81515	8.85799	0	0.0738302	0.0132666	0.374566	1.35559	0.0827316	2.35048	0.0326536
BolELO01	2.11196	0	8.39625			0.23	0.23	0.24	0.29	0.26	1.97	0.15	0.27	0.02	0.54	0.26	0.52	0.45	0.7	0
BolELO02	0	0.0596021	0			0	0.18	0.05	0.02	0.08	0.11	0.06	0.08	0.09	0.06	0.14	0.04	0.06	0.04	0.02
BolELO03	0.233523	0	0.253852			0.09	0.02	0.09	0.05	0.03	0.21	0.1	0.03	0.03	0	0.06	0	0.03	0.08	0
BolELO04	3.34784	0.0656575	17.9256			2.78	2.7	5.62	2.39	2.08	3.06	0.44	2.42	2.22	1.64	3.83	2.93	2.32	2.29	0.65
BolELO05	41.6472	126.545	0.257383			23.4	25.83	11.5	1.74	41.37	34.08	2.96	0.65	2.6	0.17	18.14	7.31	0.22	11.71	0.37
BolELO06	0.458445	0.377508	0			8.69	6.47	6.14	0.31	16.05	3.09	0.84	5.47	12.31	0.91	1.55	1.74	2.88	6.17	0.43
