# Supplementary material for: Comparative phylogenomic insights of KCS and ELO gene families in Brassica species indicate their role in seed development and stress responsiveness
Source: Sci Rep. 2023 Mar 2;13:3577. doi: 10.1038/s41598-023-28665-2 (PMC9981734; doi:10.1038/s41598-023-28665-2)
Supplement: Supplementary file 1 — Supplementary Information. [file 41598_2023_28665_MOESM1_ESM.zip › Table S5.xlsx]

## Sheet: KCS
Table S4 (a): Expression values (TPM) of KCS genes in different tissues under stressed conditions
	Embryo 16°C day0	Embryo 16°C day1	Embryo 16°C day3	Embryo 16°C day7	Embryo 16°C day15	Embryo 16°C day18	Embryo 16°C day22	Embryo 26°C day1	Embryo 26°C day3	Embryo 26°C day7	Embryo 26°C day15	Embryo 26°C day18	Embryo 26°C day22	Embryo recovery day18	Embryo recovery day22	Endosperm 16°C day0	Endosperm 16°C day1	Endosperm 16°C day3	Endosperm 16°C day7	Endosperm 16°C day15	Endosperm 16°C day18	Endosperm 16°C day22	Endosperm 26°C 1 hour	Endosperm 26°C 24 hour	Endosperm 26°C 72 hour	Endosperm 26°C day1	Endosperm 26°C day3	Endosperm 26°C day7	Endosperm 26°C day15	Endosperm 26°C day18	Endosperm 26°C day22	Endosperm recovery day18	Endosperm recovery day22	Control leaf day 3	Control leaf day 12	Leaf inoculated with Xcc day 3	Leaf inoculated with Xcc day 12	Root Low Phosphate & Low zinc	Root Low Phosphate & High zinc	Root high Phosphate & Low Zinc	Root high Phosphate & high zinc
BolKCS01	-0.529314	-0.512682	-0.722887	-1.35828				-0.145084	-0.217454	-1.35228					-2.24134				-0.39469	-1.04156	-0.89933				-0.558419	-2.3398		-0.383617	-0.88484	-1.98633	-0.360746	-1.36076	-0.365923	-1.00621	-0.231954	-1.00657	0.133925	-0.272099	-0.188517	-0.160605	-0.0674454
BolKCS02	-0.255425	-0.380794	-0.792021	-1.5681				-0.0838652	-0.604037	-1.50606	-1.37592	-2.18261		-2.21494		0.707409	0.800516	0.533896	0.442343	0.262381	0.233999	0.336292	-2.08238			0.791623	0.796013	0.790184	1.11107	0.0659195	-0.09123	0.256086	-0.145196	1.45448	0.867564	1.47396	0.846057		-1.63715		-1.92478
BolKCS03	1.53179	1.52977	1.38634	1.14791	0.973465	0.885725	0.540045	1.42931	1.36592	1.08202	0.657372	0.123092	-0.0391682	0.533531	0.0598391	1.01166	0.931545	0.865304	1.08291	0.918765	0.75511	0.457658	0.599779	0.812126	0.688836	0.977958	0.773742	0.674233	0.468662	0.393097	0.350566	0.493898	0.374004							-1.99097
BolKCS04	0.142435	0.256005	0.0338071	-0.522115	-0.398012	-0.749678	-0.620396	0.787441	0.555217	-0.0236124	-0.780932	-0.83116	-1.05648	-0.989789	-1.26239	-1.59219	-1.12879	-1.84452	-0.62026	-0.134129	-0.54997	0.694651	-1.45815	-1.42225	0.362587	-0.946597	-0.889362	0.0753412	1.32747	1.1179	1.63747	1.71026	1.51983	1.35625	1.23472	1.44365	1.2357	1.31504	1.14531	1.18691	1.27237
BolKCS05	1.03393	1.03486	0.90282	0.747065	0.536796	0.350773	0.214202	1.14742	1.0361	0.721746	0.0985173	-0.0209765	-0.0543355	-0.00764018	-0.285931	1.27343	1.24038	1.09297	1.2981	1.00642	0.923482	0.854598	0.303645	0.497491	0.366224	1.27162	1.17101	1.19919	0.93618	0.842698	0.977973	0.72287	0.874064
BolKCS06	0.797989	0.807592	0.65941	0.485753	0.297597	0.0759336	-0.00286994	1.01788	0.919831	0.629907	0.0333264	0.107346	-0.437142	-0.129923	-0.098331	0.286995	0.339437	0.215092	0.33467	0.656623	0.642514	0.617213	-1.09546	0.455583	0.625886	-0.0274676	-0.223881	0.0369066	0.0774505	0.355662	0.52037	0.180487	-0.0213652							-2.03293
BolKCS07	-0.431319	-0.363526	-0.49466	-1.067	-0.689805	-1.16027	-0.708692	-0.754359	-0.755045	-0.099219	-1.26683	-0.55807	-0.794234	-0.676665	-0.320559	-1.07495	-0.843681	-1.11392	0.576756	0.270581	0.289754	0.225401	-0.00231079	-0.0152816	-0.0413113	-0.479871	-0.437349	0.55916	0.0368437	-0.196499	0.0704625	0.229747	0.19719				-1.17997	-0.499597	-0.33175	-0.540477	-0.595357
BolKCS08			-2.14358					-1.77998	-1.38514		-2.05346	-2.10149			-1.61794	-0.811161	-0.652543	-0.650264	-0.137788	-0.867415	-0.860677	-0.445364	-1.34533	-0.0333285	-0.135122	-0.562154	-0.776702	0.255511	-0.84334	-1.00266	-0.573944	-0.0108971	0.219521					0.369019	0.290427	0.456129	0.391965
BolKCS09	-0.8231	-0.917987	-0.754747	-1.05222	-1.27419			-0.601826	-0.643299	-0.907844	-1.06988	-1.23359	-1.17823	-1.60736	-1.56746	-1.93247	-1.89463		-0.848258	-1.78599		-1.59253	-1.17368	-1.53887	-1.40888	-1.90134	-1.41028	-0.717007	-1.42333	-1.9263			-1.35875						-2.00447		-2.00536
BolKCS10	0.0114306	0.075614	0.0731077	-0.0843622	0.0928706	-0.246583	-0.119781	0.604142	0.515459	0.391072	0.416687	0.485007	0.686728	-0.0686033	0.0744166	-0.283042	-0.365309	-0.245611	0.194696	-0.632671	-0.958075	-0.193463	1.11518	0.0142785	-0.0918518	0.353014	0.352124	0.570143	-0.248755	-0.419057	0.225157	-1.05059	0.0312899
BolKCS11	0.47013	0.486226	0.269947	-0.142264	0.0583672	-0.335042	-0.20326	0.756383	0.500357	0.20179	-0.175496	0.143104	-0.0588357	-0.236204	-0.0984294	-2.34692	-1.15157	-1.65751	-0.444185	-0.298147	-0.420103	0.486838	0.0211603	1.45377	1.39268	-1.22258	-0.862869	0.196474	0.826106	0.744775	0.806394	0.977519	0.881693	1.38233	0.617943	1.39378	0.56623	-0.36986	-0.276772	-0.303344	-0.287489
BolKCS12	-0.531813	-0.541267	-1.03742		-2.03813	-1.75314	-1.77143	-0.576765	-0.944854	-1.56515	-2.18118	-2.18757			-1.07083	-1.99507	-1.5387	-1.80248	-0.900171	-1.30822	-1.26107	-1.17638	-0.811199	-0.621028	1.59526	-1.52599	-1.40195	-0.480635	-1.86217	-1.33924	-0.980353			0.000168184	-0.192824	-0.470416	-0.00151267	-0.671997	-0.757775	-0.563481	-0.643672
BolKCS13	1.30846	1.27131	1.24628	1.10344	0.999578	0.840809	0.596139	1.47065	1.37448	1.09347	0.820309	0.630808	0.413167	0.337075	0.0332062	0.275231	0.301407	0.240706	0.453261	0.188018	0.17566	0.0695179	0.241449	0.571748	0.93467	0.539219	0.490399	0.575194	-0.0180756	-0.0561424	-0.118663	-0.0375295	0.0286946	1.19087	0.911989	1.28297	1.04229	0.891141	0.840307	0.570607	0.67308
BolKCS14	0.779183	0.776003	0.574531	0.380748	0.276565	-0.224402	0.178463	1.24813	1.14149	0.697684	0.106654	0.395549	0.173692	-0.210357	-0.0469017	-0.124494	-0.00969179	-0.552682	-0.334909	-0.85156	-1.32584	-0.777127	-0.647749	0.487548	0.581074	0.175451	-0.071065	0.151421	-0.35619	-1.41253	-0.0144343	-0.530585	-0.151746					-0.290566	-0.126658	-0.185588	-0.64328
BolKCS15	0.702882	0.68349	0.616622	0.560791	0.578646	0.571531	0.589722	0.716361	0.633416	0.49856	0.516872	0.514156	0.476683	0.555329	0.49752	1.05935	1.05752	1.05401	0.899734	0.903949	0.855318	0.830829	0.957315	1.14879	1.12078	1.0782	1.08688	0.938966	0.82432	0.818858	0.754117	0.860355	0.603819	1.10091	0.809521	1.03376	0.898456	0.866653	0.748644	0.763851	0.794933
BolKCS16	0.946506	0.931293	0.748341	0.395856	-0.00336839	-0.403607	-0.455674	1.1851	1.1086	0.707972	-0.676876	-1.21977		-1.17174	-0.989778	-0.619531	-0.353411	-1.00451	-0.645236	-1.39489	-1.10399	-1.38417	-1.66833	-1.20478	1.15002	-0.504454	-1.01263	-0.301618	-1.20816		-1.38382	-1.87512	-1.33487	0.896125	0.978135	0.984235	0.87685	1.37014	1.25072	1.04525	1.15025
BolKCS17	0.882479	0.870438	0.715248	0.372115	0.201815	0.196502	-0.12771	0.944115	0.795444	0.532128	0.054232	-0.176776	-0.384127	-0.138746	-0.360262	0.917344	0.88282	0.758416	1.26693	1.19248	1.07144	1.00299	0.2072	0.53028	1.08543	0.84917	0.915004	1.14264	1.0984	1.01082	1.07247	0.921366	1.09221	0.0213139	-0.124369	-0.0307497	-0.239796	-0.589051	-0.398596	-0.744297	-0.562832
BolKCS18	-0.356865	-0.347727	-0.575538	-0.948998	-0.881803	-1.42378	-1.7648	-0.0360685	-0.254421	-0.894382	-1.174	-1.49049	-1.40572	-1.34346		-1.14869	-1.19324	-1.51359	-0.614637	-1.54226			-1.35726	-0.891689	-0.529299	-0.988494	-0.968104	-0.661678	-0.957641	-1.886		-1.84751	0.439301	0.952983	1.02195	0.99488	1.18437	0.844018	0.911536	0.730314	0.886025
BolKCS19	-0.383181	-0.280518	-0.913865	-1.64062	-1.7903	-2.28369	-2.12035	0.205186	-0.449671	-1.24557	-1.16224	-1.64182	-1.76271	-1.8738	-1.99999	-2.34319	-1.48273	-1.73903	-0.499999	-0.0243343	-0.299803	1.13676	-0.653914	-1.79831	-0.115595	-0.945348	-1.50477	0.134855	1.4834	1.13888	0.73284	1.33572	1.07864	0.959701	0.624291	1.04387	0.718892	0.228399	0.301445	0.114522	0.08585
BolKCS20	-0.818622	-1.03425	-0.914854	-0.889072	-0.885082	-1.34124	-1.28669	-0.040634	-0.398587	-0.827843	-2.20382	-2.24123		-1.64992	-1.80124	-1.30784	-0.819343	-2.02628	-0.696932	-1.10413	-1.09407	0.255162		-2.12486	-0.963365	-1.18427	-1.43391	-0.371371	0.868028	0.859749	0.809125	1.07964	0.867987	-0.10909	0.127988	0.0882711	0.156837	0.989345	1.05059	1.0242	1.08637
BolKCS21	-0.684643	-0.837263	-0.868372	-1.75879	-1.0804	-1.7341	-1.47221	-0.824335	-1.18448	-0.993867	-1.17502	-0.919072	-1.41603	-1.11806	-1.43245	-1.21627	-1.041	-1.52478	-0.543303	-1.21332	-1.0381	-1.26417	-1.33219	-0.773699	-1.56714	-1.48696	-1.52573	-0.385774	-0.836562	-0.721327	-1.01534	-0.206836	-0.481143	0.925081	1.16796	1.04355	1.18158	-0.554239	-0.41471	-0.601177	-0.37929
BolKCS22	1.62099	1.57384	1.40583	1.21272	1.03959	0.659693	0.801866	1.93513	1.79528	1.38348	0.821407	0.78234	0.311028	0.5978	0.422524	0.677761	0.727107	0.557067	0.768893	0.807478	1.00235	1.04726	-0.738905	0.95135	1.50244	0.731522	0.621266	0.791236	1.18959	0.957038	0.786805	0.952954	0.971442	1.47317	1.22997	1.5827	1.13488	0.835872	0.694378	0.736934	0.809003
BolKCS23	0.420909	0.517649	0.344101	0.0195402	0.0321758	-0.47118	-0.358027	0.84458	0.783656	0.300127	-0.340589	-0.629184	-0.446172	-0.900815	-1.42202	-1.55437	-1.34472	-1.63864	-0.88491	-0.509393	-0.770004	-0.791515	-1.77013	-0.222802	0.587383	-0.998395	-0.825854	-0.423144	-0.777558	-0.806445	-1.0347	-0.717249		-0.567535		-0.98504		0.193785	0.245788	0.21529	0.243435
BolKCS24	-0.765819	-0.632824	-1.07779	-1.65497	-1.52531	-1.57892	-1.09147	-0.840973	-0.822514	-1.16064	-1.22072	-1.15703	-1.1534	-1.77596	-1.4999	-0.677019	-0.517472	-0.493688	0.53679	-0.244304	-0.565166	-0.2239	-1.21965	-0.155602	-0.217579	-0.396343	-0.305581	0.610398	0.1955	-0.378152	0.306839	0.561864	0.359717	1.41786	1.34584	1.4573	1.22509	1.45506	1.41811	1.16422	1.3416
BolKCS25	-1.91943	-2.17241	-2.23723					-2.19563					-1.88118			-1.05429	-0.996076	-1.06503	-0.212877	-0.671636		-1.96088			-2.16096	-0.737603	-1.00959	0.138553	-0.93129	-1.29037	0.515243	-0.579448	-0.162208	-0.254646	-0.135667	-0.264414	-0.498635	-0.333093	-0.392545	-0.0518959	-0.0362266
BolKCS26	2.91613	2.90934	2.91328	2.72711	2.68328	2.68278	2.47803	2.80973	2.87711	2.62543	2.39686	1.95719	1.44524	2.4419	2.05024	1.95584	1.85235	1.69417	1.72442	2.17312	2.06761	2.0863	-1.18711	-1.80073	-1.67386	1.74933	1.65228	1.76217	1.9869	2.0089	1.08064	1.5769	1.25191			-0.624083		-1.4635	-1.60711	-1.18847	-1.59414
BolKCS27				-2.05468			-2.0627					-2.17191			-2.19831				-0.370441									-0.604424	-1.05669	-1.43142	-0.886963	-0.984057	0.401406				-0.70727	-0.84194	-0.102244	-0.676546	-0.497381
BolKCS28	-1.06335	-0.980523	-1.0623	-1.01573	-1.04427	-1.23982	-1.13148	-0.991161	-1.10886	-0.749335	-0.914617	-1.06064	-1.20121	-1.16787	-1.32614	-1.09446	-0.960554	-1.07134	0.439254	-0.411014	-0.132226	-0.365422	0.100699	0.750327	1.06991	-0.87608	-0.897594	0.431156	-0.181627	-0.361749	0.590801	0.392199	0.247901	0.424643	0.364223	0.475738	0.58697	0.461452	0.470556	0.483255	0.513618
BolKCS29								-2.22322											-1.3027	-1.37409				-2.06917					-1.86327				-0.989942	0.719902	0.606562	0.745635	0.751772	0.567766	0.576849	0.337372	0.347286
BolKCS30	-1.29629	-1.0716	-1.55829	-1.19862	-0.932324	-1.25439	-1.0523	-0.725237	-0.448328	-0.668971	-0.953875	-2.1781		-1.47142					-0.831824	-1.827			-1.81848		-1.84042	-2.17738		-0.705394	-1.14452					0.765145	0.867403	0.828702	0.766615	1.2394	1.16365	1.03502	1.09137
BolKCS31	0.0462542	0.0995552	0.0121722	-0.241665	-0.148563	-0.191256	-0.357247	0.123154	0.0636726	0.10035	-0.501771	-0.50975	-0.57661	-0.401773	-0.42765	-0.668107	-0.647632	-0.958538	-0.194961	-0.609779	-0.631486	0.265799	-0.564346	0.623716	0.211255	-0.684814	-0.559344	0.238754	0.824993	0.570101	0.372445	0.701843	0.583788	1.31278	0.975751	1.38483	0.954356	1.06349	0.935375	1.03906	1.05138
BolKCS32	-1.90104	-1.86821	-1.47404		-2.00654	-1.93927		-1.70523	-1.82608	-2.16841				-1.89767		-0.960575	-0.921345	-0.640563	-0.944646	-0.710059		-1.3166	-2.11016	-2.03609		-1.1315	-1.09819	-0.640186			-1.17149		-1.88364	0.358527	0.29923	0.346811	0.399975	1.17791	1.1143	1.23174	1.23751
BolKCS33	0.607175	0.564192	0.244496	-0.283728	-0.816454	-1.26825	-1.76053	0.546318	0.309374	-0.49207	-1.31664					-1.53811	-0.697902	-1.79171	-0.458194	-1.83289	-1.24387	-1.09554	-1.80167	-1.76579	0.149608	-0.593509	-1.38707	-0.422593	-1.3452		0.512615	-0.0322961	-0.208536					-0.586614	-0.557486	-0.390783	-0.519687

## Sheet: ELO
Table S4 (b): Expression values (TPM) of ELO genes in different tissues under stressed conditions
	Embryo 16°C day0	Embryo 16°C day1	Embryo 16°C day3	Embryo 16°C day7	Embryo 16°C day15	Embryo 16°C day18	Embryo 16°C day22	Embryo 26°C day1	Embryo 26°C day3	Embryo 26°C day7	Embryo 26°C day15	Embryo 26°C day18	Embryo 26°C day22	Embryo recovery day18	Embryo recovery day22	Endosperm 16°C day0	Endosperm 16°C day1	Endosperm 16°C day3	Endosperm 16°C day7	Endosperm 16°C day15	Endosperm 16°C day18	Endosperm 16°C day22	Endosperm 26°C 1 hour	Endosperm 26°C 24 hour	Endosperm 26°C 72 hour	Endosperm 26°C day1	Endosperm 26°C day3	Endosperm 26°C day7	Endosperm 26°C day15	Endosperm 26°C day18	Endosperm 26°C day22	Endosperm recovery day18	Endosperm recovery day22	Control leaf day 3	Control leaf day 12	Leaf inoculated with Xcc day 3	Leaf inoculated with Xcc day 12	Root Low Phosphate & Low zinc	Root Low Phosphate & High zinc	Root high Phosphate & Low Zinc	Root high Phosphate & high zinc
BolELO01	-0.180358	-0.163641	-0.142225	-0.307863	-0.741653	-0.686946	-0.992145	-0.205514	-0.402497	-0.175997	-0.57891	-1.19835	-1.41688	-1.49729	-1.30687	0.697033	0.634778	0.687125	1.26846	1.15206	1.27953	1.06488	-1.23145	0.316599	0.541726	0.62206	0.694706	1.15769	1.09519	1.05301	0.413587	0.727838	0.484878	-0.579892	-0.300417	0.0286778		-0.53131	-0.661762	-0.692672	-1.54413
BolELO02	-0.206816	0.0248857	-0.143805	-0.14238	0.291369	0.241818	0.361654	0.601791	0.251628	0.431803	0.221445	0.575912	0.370593	-0.0314109	-0.0819354	1.29584	1.20071	1.12446	1.44973	1.34444	1.30314	1.59389	1.36629	0.794387	0.089513	1.31876	1.25949	1.41544	1.69645	1.69595	1.58407	1.78369	1.87638					1.25559	1.05326	1.22701	1.16302
BolELO03	0.0511306	0.193451	0.0100867	0.0413098	-0.243404	-0.370859	-0.773998	0.240224	0.1096	0.216956	-0.386968	-0.302016	-0.0359127	-0.399926	-0.0465182	-0.255937	-0.379626	-0.59772	0.0295203	0.118865	0.00190584	-0.0704018	0.726329	0.293748	0.198596	-0.13961	-0.245638	0.178587	0.175717	0.00485696	0.284405	-0.294005	0.107799					0.819702	0.654492	0.523791	0.564925
BolELO04	-1.92661				-1.73824				-1.83442							-1.98394	-1.96383		-0.249333	-0.725031			-1.5309	-1.46213	0.955023			-0.403832	-0.711197	-1.68596	-0.518911	-1.56295	-0.413908	1.04452	1.04202	1.06987	1.13548	-0.66423	-1.06835	-0.330714	-0.227317
BolELO05														-2.02612					-0.658973	-0.784069	-1.46983	-1.2091			-1.79822			-0.397607	-1.03213		-0.677324	-0.321046	-1.04802	-0.467703	0.138945	-0.691552	0.307311	0.401131	0.384912	0.466216	0.593747
BolELO06	-0.962336	-0.843521	-1.01253	-0.681482	-0.531073	-0.731299	-0.260589	-0.305546	-0.256287	0.0818716	-0.186489	-0.0243579	-0.183067	-0.762947	-0.612737	-1.10923	-1.17654	-1.35005	-0.228187	-0.243663	-0.239849	-0.365313		-1.60182	-0.4139	-0.486628	-0.486983	0.216958	-0.116747	-0.617489	0.796578	0.204416	-0.738828		0.0630365	-0.244573	-0.0157038	0.592864	0.564169	0.481847	0.442562
